# Supplementary material for: mGem: Population genomics of Staphylococcus aureus bacteremia and the impact of the COVID-19 pandemic
Source: mBio. 2026 Apr 13;17(5):e03665-25. doi: 10.1128/mbio.03665-25 (PMC13170315; doi:10.1128/mbio.03665-25)
Supplement: Data S1 — JSON-formatted file, including the isolation information and predicted genomic data for all S. aureus strains included in this study. [file mbio.03665-25-s0001.txt]

{
    "237sab": {
        "Location": "USA",
        "Year": "2017",
        "ST": "1",
        "CC": "CC1",
        "spa_type": [
            "t922"
        ],
        "Acquired_ARGs": [
            "blaI_of_Z__BETA-LACTAM",
            "blaR1__BETA-LACTAM",
            "blaZ__BETA-LACTAM",
            "tet(38)__TETRACYCLINE"
        ],
        "Point_mutations_ARGs": [],
        "VFs": [
            "adsA",
            "aur",
            "cap8A",
            "cap8B",
            "cap8C",
            "cap8D",
            "cap8E",
            "cap8F",
            "cap8G",
            "cap8H",
            "cap8I",
            "cap8J",
            "cap8K",
            "cap8L",
            "cap8M",
            "cap8N",
            "cap8O",
            "cap8P",
            "clfA",
            "clfB",
            "coa",
            "ebp",
            "esaA",
            "esaB",
            "esaC",
            "essA",
            "essB",
            "essC",
            "esxA",
            "esxB",
            "fnbA",
            "fnbB",
            "geh",
            "hlb",
            "hld",
            "hlgA",
            "hlgB",
            "hlgC",
            "hly/hla",
            "hysA",
            "icaA",
            "icaB",
            "icaC",
            "icaD",
            "icaR",
            "isdA",
            "isdB",
            "isdC",
            "isdD",
            "isdE",
            "isdF",
            "isdG",
            "lip",
            "lukF-PV",
            "map",
            "sak",
            "sbi",
            "scn",
            "sdrC",
            "sdrD",
            "sdrE",
            "seb",
            "seh",
            "spa",
            "srtB",
            "sspA",
            "sspB",
            "sspC",
            "vWbp"
        ],
        "Period": "pre_COVID"
    },
    "252sab": {
        "Location": "USA",
        "Year": "2017",
        "ST": "1",
        "CC": "CC1",
        "spa_type": [
            "t922"
        ],
        "Acquired_ARGs": [
            "blaI_of_Z__BETA-LACTAM",
            "blaR1__BETA-LACTAM",
            "blaZ__BETA-LACTAM",
            "tet(38)__TETRACYCLINE"
        ],
        "Point_mutations_ARGs": [],
        "VFs": [
            "adsA",
            "aur",
            "cap8A",
            "cap8B",
            "cap8C",
            "cap8D",
            "cap8E",
            "cap8F",
            "cap8G",
            "cap8H",
            "cap8I",
            "cap8J",
            "cap8K",
            "cap8L",
            "cap8M",
            "cap8N",
            "cap8O",
            "cap8P",
            "clfA",
            "clfB",
            "cna",
            "coa",
            "ebp",
            "esaA",
            "esaB",
            "esaC",
            "essA",
            "essB",
            "essC",
            "esxA",
            "esxB",
            "fnbA",
            "fnbB",
            "geh",
            "hlb",
            "hld",
            "hlgA",
            "hlgB",
            "hlgC",
            "hly/hla",
            "hysA",
            "icaA",
            "icaB",
            "icaC",
            "icaD",
            "icaR",
            "isdA",
            "isdB",
            "isdC",
            "isdD",
            "isdE",
            "isdF",
            "isdG",
            "lip",
            "lukF-PV",
            "map",
            "sak",
            "sbi",
            "scn",
            "sdrC",
            "sdrD",
            "sdrE",
            "seb",
            "seh",
            "spa",
            "srtB",
            "sspA",
            "sspB",
            "sspC",
            "vWbp"
        ],
        "Period": "pre_COVID"
    },
    "277sab": {
        "Location": "USA",
        "Year": "2017",
        "ST": "1",
        "CC": "CC1",
        "spa_type": [
            "t127"
        ],
        "Acquired_ARGs": [
            "blaI_of_Z__BETA-LACTAM",
            "blaR1__BETA-LACTAM",
            "blaZ__BETA-LACTAM",
            "mph(C)__MACROLIDE",
            "tet(38)__TETRACYCLINE"
        ],
        "Point_mutations_ARGs": [],
        "VFs": [
            "adsA",
            "aur",
            "cap8A",
            "cap8B",
            "cap8C",
            "cap8D",
            "cap8E",
            "cap8F",
            "cap8G",
            "cap8H",
            "cap8I",
            "cap8J",
            "cap8K",
            "cap8L",
            "cap8M",
            "cap8N",
            "cap8O",
            "cap8P",
            "clfA",
            "clfB",
            "coa",
            "ebp",
            "esaA",
            "esaB",
            "esaC",
            "essA",
            "essB",
            "essC",
            "esxA",
            "esxB",
            "fnbA",
            "fnbB",
            "geh",
            "hlb",
            "hld",
            "hlgA",
            "hlgB",
            "hlgC",
            "hly/hla",
            "hysA",
            "icaA",
            "icaB",
            "icaC",
            "icaD",
            "icaR",
            "isdA",
            "isdB",
            "isdC",
            "isdD",
            "isdE",
            "isdF",
            "isdG",
            "lip",
            "lukF-PV",
            "map",
            "sak",
            "sbi",
            "scn",
            "sdrC",
            "sdrD",
            "sdrE",
            "sea",
            "seb",
            "seh",
            "srtB",
            "sspA",
            "sspB",
            "sspC",
            "vWbp"
        ],
        "Period": "pre_COVID"
    },
    "291sab": {
        "Location": "USA",
        "Year": "2017",
        "ST": "1",
        "CC": "CC1",
        "spa_type": [
            "t177"
        ],
        "Acquired_ARGs": [
            "blaI_of_Z__BETA-LACTAM",
            "blaR1__BETA-LACTAM",
            "blaZ__BETA-LACTAM",
            "tet(38)__TETRACYCLINE",
            "tet(M)__TETRACYCLINE"
        ],
        "Point_mutations_ARGs": [],
        "VFs": [
            "adsA",
            "aur",
            "cap8A",
            "cap8B",
            "cap8C",
            "cap8D",
            "cap8E",
            "cap8F",
            "cap8G",
            "cap8H",
            "cap8I",
            "cap8J",
            "cap8K",
            "cap8L",
            "cap8M",
            "cap8N",
            "cap8O",
            "cap8P",
            "clfA",
            "clfB",
            "coa",
            "ebp",
            "esaA",
            "esaB",
            "esaC",
            "essA",
            "essB",
            "essC",
            "esxA",
            "esxB",
            "fnbA",
            "fnbB",
            "geh",
            "hlb",
            "hld",
            "hlgA",
            "hlgB",
            "hlgC",
            "hly/hla",
            "hysA",
            "icaA",
            "icaB",
            "icaC",
            "icaD",
            "icaR",
            "isdA",
            "isdB",
            "isdC",
            "isdD",
            "isdE",
            "isdF",
            "isdG",
            "lip",
            "lukF-PV",
            "sak",
            "sbi",
            "scn",
            "sdrC",
            "sdrD",
            "sdrE",
            "sea",
            "seh",
            "selk",
            "selq",
            "srtB",
            "sspA",
            "sspB",
            "sspC",
            "vWbp"
        ],
        "Period": "pre_COVID"
    },
    "399sab": {
        "Location": "USA",
        "Year": "2015",
        "ST": "1",
        "CC": "CC1",
        "spa_type": [
            "t127"
        ],
        "Acquired_ARGs": [
            "blaI_of_Z__BETA-LACTAM",
            "blaR1__BETA-LACTAM",
            "blaZ__BETA-LACTAM",
            "dfrG__TRIMETHOPRIM",
            "fusC__FUSIDIC_ACID",
            "tet(38)__TETRACYCLINE"
        ],
        "Point_mutations_ARGs": [],
        "VFs": [
            "adsA",
            "aur",
            "cap8A",
            "cap8B",
            "cap8C",
            "cap8D",
            "cap8E",
            "cap8F",
            "cap8G",
            "cap8H",
            "cap8I",
            "cap8J",
            "cap8K",
            "cap8L",
            "cap8M",
            "cap8N",
            "cap8O",
            "cap8P",
            "clfA",
            "clfB",
            "coa",
            "ebp",
            "esaA",
            "esaB",
            "esaC",
            "essA",
            "essB",
            "essC",
            "esxA",
            "esxB",
            "fnbA",
            "fnbB",
            "geh",
            "hlb",
            "hld",
            "hlgA",
            "hlgB",
            "hlgC",
            "hly/hla",
            "hysA",
            "icaA",
            "icaB",
            "icaC",
            "icaD",
            "icaR",
            "isdA",
            "isdB",
            "isdC",
            "isdD",
            "isdE",
            "isdF",
            "isdG",
            "lip",
            "lukF-PV",
            "lukS-PV",
            "map",
            "sak",
            "sbi",
            "scn",
            "sdrC",
            "sdrD",
            "sdrE",
            "sea",
            "seh",
            "selk",
            "selq",
            "spa",
            "srtB",
            "sspA",
            "sspB",
            "sspC",
            "vWbp"
        ],
        "Period": "pre_COVID"
    },
    "406sab": {
        "Location": "USA",
        "Year": "2015",
        "ST": "1",
        "CC": "CC1",
        "spa_type": [
            "t128"
        ],
        "Acquired_ARGs": [
            "blaI_of_Z__BETA-LACTAM",
            "blaR1__BETA-LACTAM",
            "blaZ__BETA-LACTAM",
            "mecA__METHICILLIN",
            "tet(38)__TETRACYCLINE"
        ],
        "Point_mutations_ARGs": [
            "grlA_E84K__Ciprofloxacin"
        ],
        "VFs": [
            "adsA",
            "aur",
            "cap8A",
            "cap8B",
            "cap8C",
            "cap8D",
            "cap8E",
            "cap8F",
            "cap8G",
            "cap8H",
            "cap8I",
            "cap8J",
            "cap8K",
            "cap8L",
            "cap8M",
            "cap8N",
            "cap8O",
            "cap8P",
            "clfA",
            "clfB",
            "coa",
            "ebp",
            "esaA",
            "esaB",
            "esaC",
            "essA",
            "essB",
            "essC",
            "esxA",
            "esxB",
            "fnbA",
            "fnbB",
            "geh",
            "hlb",
            "hld",
            "hlgA",
            "hlgB",
            "hlgC",
            "hly/hla",
            "hysA",
            "icaA",
            "icaB",
            "icaC",
            "icaD",
            "icaR",
            "isdA",
            "isdB",
            "isdC",
            "isdD",
            "isdE",
            "isdF",
            "isdG",
            "lip",
            "lukF-PV",
            "lukS-PV",
            "map",
            "sak",
            "sbi",
            "scn",
            "sdrC",
            "sdrE",
            "sea",
            "sec",
            "seh",
            "selk",
            "sell",
            "selq",
            "spa",
            "srtB",
            "sspA",
            "sspB",
            "sspC",
            "vWbp"
        ],
        "Period": "pre_COVID"
    },
    "541sab": {
        "Location": "USA",
        "Year": "2018",
        "ST": "1",
        "CC": "CC1",
        "spa_type": [
            "t127"
        ],
        "Acquired_ARGs": [
            "tet(38)__TETRACYCLINE"
        ],
        "Point_mutations_ARGs": [],
        "VFs": [
            "adsA",
            "aur",
            "cap8A",
            "cap8B",
            "cap8C",
            "cap8D",
            "cap8E",
            "cap8F",
            "cap8G",
            "cap8H",
            "cap8I",
            "cap8J",
            "cap8K",
            "cap8L",
            "cap8M",
            "cap8N",
            "cap8O",
            "cap8P",
            "clfA",
            "clfB",
            "cna",
            "coa",
            "ebp",
            "esaA",
            "esaB",
            "esaC",
            "essA",
            "essB",
            "essC",
            "esxA",
            "esxB",
            "fnbA",
            "fnbB",
            "geh",
            "hlb",
            "hld",
            "hlgA",
            "hlgB",
            "hlgC",
            "hly/hla",
            "hysA",
            "icaA",
            "icaB",
            "icaC",
            "icaD",
            "icaR",
            "isdA",
            "isdB",
            "isdC",
            "isdD",
            "isdE",
            "isdF",
            "isdG",
            "lip",
            "lukF-PV",
            "map",
            "sak",
            "sbi",
            "scn",
            "sdrC",
            "sdrD",
            "sdrE",
            "sea",
            "seh",
            "selk",
            "selq",
            "spa",
            "srtB",
            "sspA",
            "sspB",
            "sspC",
            "vWbp"
        ],
        "Period": "pre_COVID"
    },
    "643sab": {
        "Location": "USA",
        "Year": "2019",
        "ST": "1",
        "CC": "CC1",
        "spa_type": [
            "t922"
        ],
        "Acquired_ARGs": [
            "blaI_of_Z__BETA-LACTAM",
            "blaR1__BETA-LACTAM",
            "blaZ__BETA-LACTAM",
            "tet(38)__TETRACYCLINE"
        ],
        "Point_mutations_ARGs": [],
        "VFs": [
            "adsA",
            "aur",
            "cap8A",
            "cap8B",
            "cap8C",
            "cap8D",
            "cap8E",
            "cap8F",
            "cap8G",
            "cap8H",
            "cap8I",
            "cap8J",
            "cap8K",
            "cap8L",
            "cap8M",
            "cap8N",
            "cap8O",
            "cap8P",
            "clfA",
            "clfB",
            "cna",
            "coa",
            "ebp",
            "esaA",
            "esaB",
            "esaC",
            "essA",
            "essB",
            "essC",
            "esxA",
            "esxB",
            "fnbA",
            "fnbB",
            "geh",
            "hlb",
            "hld",
            "hlgA",
            "hlgB",
            "hlgC",
            "hly/hla",
            "hysA",
            "icaA",
            "icaB",
            "icaC",
            "icaD",
            "icaR",
            "isdA",
            "isdB",
            "isdC",
            "isdD",
            "isdE",
            "isdF",
            "isdG",
            "lip",
            "lukF-PV",
            "map",
            "sak",
            "sbi",
            "scn",
            "sdrC",
            "sdrD",
            "sdrE",
            "sea",
            "seb",
            "seh",
            "selk",
            "selq",
            "spa",
            "srtB",
            "sspA",
            "sspB",
            "sspC",
            "vWbp"
        ],
        "Period": "pre_COVID"
    },
    "730sab": {
        "Location": "USA",
        "Year": "2017",
        "ST": "1",
        "CC": "CC1",
        "spa_type": [
            "t177"
        ],
        "Acquired_ARGs": [
            "blaI_of_Z__BETA-LACTAM",
            "blaR1__BETA-LACTAM",
            "blaZ__BETA-LACTAM",
            "tet(38)__TETRACYCLINE",
            "tet(M)__TETRACYCLINE"
        ],
        "Point_mutations_ARGs": [],
        "VFs": [
            "adsA",
            "aur",
            "cap8A",
            "cap8B",
            "cap8C",
            "cap8D",
            "cap8E",
            "cap8F",
            "cap8G",
            "cap8H",
            "cap8I",
            "cap8J",
            "cap8K",
            "cap8L",
            "cap8M",
            "cap8N",
            "cap8O",
            "cap8P",
            "clfA",
            "clfB",
            "cna",
            "coa",
            "ebp",
            "esaA",
            "esaB",
            "esaC",
            "essA",
            "essB",
            "essC",
            "esxA",
            "esxB",
            "fnbA",
            "fnbB",
            "geh",
            "hlb",
            "hld",
            "hlgA",
            "hlgB",
            "hlgC",
            "hly/hla",
            "hysA",
            "icaA",
            "icaB",
            "icaC",
            "icaD",
            "icaR",
            "isdA",
            "isdB",
            "isdC",
            "isdD",
            "isdE",
            "isdF",
            "isdG",
            "lip",
            "lukF-PV",
            "map",
            "sak",
            "sbi",
            "scn",
            "sdrC",
            "sdrD",
            "sdrE",
            "sea",
            "seh",
            "selk",
            "selq",
            "spa",
            "srtB",
            "sspA",
            "sspB",
            "sspC",
            "vWbp"
        ],
        "Period": "pre_COVID"
    },
    "736sab": {
        "Location": "USA",
        "Year": "2017",
        "ST": "1",
        "CC": "CC1",
        "spa_type": [
            "t128"
        ],
        "Acquired_ARGs": [
            "ant(4')-Ia__KANAMYCIN_TOBRAMYCIN",
            "blaI_of_Z__BETA-LACTAM",
            "blaR1__BETA-LACTAM",
            "blaZ__BETA-LACTAM",
            "bleO__BLEOMYCIN",
            "mecA__METHICILLIN",
            "tet(38)__TETRACYCLINE"
        ],
        "Point_mutations_ARGs": [
            "grlA_E84K__Ciprofloxacin"
        ],
        "VFs": [
            "adsA",
            "aur",
            "cap8A",
            "cap8B",
            "cap8C",
            "cap8D",
            "cap8E",
            "cap8F",
            "cap8G",
            "cap8H",
            "cap8I",
            "cap8J",
            "cap8K",
            "cap8L",
            "cap8M",
            "cap8N",
            "cap8O",
            "cap8P",
            "clfA",
            "clfB",
            "cna",
            "coa",
            "ebp",
            "esaA",
            "esaB",
            "esaC",
            "essA",
            "essB",
            "essC",
            "esxA",
            "esxB",
            "fnbA",
            "fnbB",
            "geh",
            "hlb",
            "hld",
            "hlgA",
            "hlgB",
            "hlgC",
            "hly/hla",
            "hysA",
            "icaA",
            "icaB",
            "icaC",
            "icaD",
            "icaR",
            "isdA",
            "isdB",
            "isdC",
            "isdD",
            "isdE",
            "isdF",
            "isdG",
            "lip",
            "lukF-PV",
            "lukS-PV",
            "map",
            "sak",
            "sbi",
            "scn",
            "sdrC",
            "sdrE",
            "sea",
            "sec",
            "seh",
            "selk",
            "sell",
            "selq",
            "spa",
            "srtB",
            "sspA",
            "sspB",
            "sspC",
            "vWbp"
        ],
        "Period": "pre_COVID"
    },
    "763sab": {
        "Location": "USA",
        "Year": "2020",
        "ST": "1",
        "CC": "CC1",
        "spa_type": [
            "t922"
        ],
        "Acquired_ARGs": [
            "blaI_of_Z__BETA-LACTAM",
            "blaR1__BETA-LACTAM",
            "blaZ__BETA-LACTAM",
            "tet(38)__TETRACYCLINE"
        ],
        "Point_mutations_ARGs": [],
        "VFs": [
            "adsA",
            "aur",
            "cap8A",
            "cap8B",
            "cap8C",
            "cap8D",
            "cap8E",
            "cap8F",
            "cap8G",
            "cap8H",
            "cap8I",
            "cap8J",
            "cap8K",
            "cap8L",
            "cap8M",
            "cap8N",
            "cap8O",
            "cap8P",
            "clfA",
            "clfB",
            "cna",
            "coa",
            "ebp",
            "esaA",
            "esaB",
            "esaC",
            "essA",
            "essB",
            "essC",
            "esxA",
            "esxB",
            "fnbA",
            "fnbB",
            "geh",
            "hlb",
            "hld",
            "hlgA",
            "hlgB",
            "hlgC",
            "hly/hla",
            "hysA",
            "icaA",
            "icaB",
            "icaC",
            "icaD",
            "icaR",
            "isdA",
            "isdB",
            "isdC",
            "isdD",
            "isdE",
            "isdF",
            "isdG",
            "lip",
            "lukF-PV",
            "map",
            "sak",
            "sbi",
            "scn",
            "sdrC",
            "sdrD",
            "sdrE",
            "seb",
            "seh",
            "spa",
            "srtB",
            "sspA",
            "sspB",
            "sspC",
            "vWbp"
        ],
        "Period": "post_COVID"
    },
    "790sab": {
        "Location": "USA",
        "Year": "2020",
        "ST": "1",
        "CC": "CC1",
        "spa_type": [
            "t922"
        ],
        "Acquired_ARGs": [
            "blaI_of_Z__BETA-LACTAM",
            "blaR1__BETA-LACTAM",
            "blaZ__BETA-LACTAM",
            "tet(38)__TETRACYCLINE"
        ],
        "Point_mutations_ARGs": [],
        "VFs": [
            "adsA",
            "aur",
            "cap8A",
            "cap8B",
            "cap8C",
            "cap8D",
            "cap8E",
            "cap8F",
            "cap8G",
            "cap8H",
            "cap8I",
            "cap8J",
            "cap8K",
            "cap8L",
            "cap8M",
            "cap8N",
            "cap8O",
            "cap8P",
            "clfA",
            "clfB",
            "cna",
            "coa",
            "ebp",
            "esaA",
            "esaB",
            "esaC",
            "essA",
            "essB",
            "essC",
            "esxA",
            "esxB",
            "fnbA",
            "fnbB",
            "geh",
            "hlb",
            "hld",
            "hlgA",
            "hlgB",
            "hlgC",
            "hly/hla",
            "hysA",
            "icaA",
            "icaB",
            "icaC",
            "icaD",
            "icaR",
            "isdA",
            "isdB",
            "isdC",
            "isdD",
            "isdE",
            "isdF",
            "isdG",
            "lip",
            "lukF-PV",
            "map",
            "sak",
            "sbi",
            "scn",
            "sdrC",
            "sdrD",
            "sdrE",
            "seb",
            "seh",
            "spa",
            "srtB",
            "sspA",
            "sspB",
            "sspC",
            "vWbp"
        ],
        "Period": "post_COVID"
    },
    "823sab": {
        "Location": "USA",
        "Year": "2020",
        "ST": "1",
        "CC": "CC1",
        "spa_type": [
            "t922"
        ],
        "Acquired_ARGs": [
            "blaI_of_Z__BETA-LACTAM",
            "blaR1__BETA-LACTAM",
            "blaZ__BETA-LACTAM",
            "tet(38)__TETRACYCLINE"
        ],
        "Point_mutations_ARGs": [],
        "VFs": [
            "adsA",
            "aur",
            "cap8A",
            "cap8B",
            "cap8C",
            "cap8D",
            "cap8E",
            "cap8F",
            "cap8G",
            "cap8H",
            "cap8I",
            "cap8J",
            "cap8K",
            "cap8L",
            "cap8M",
            "cap8N",
            "cap8O",
            "cap8P",
            "clfA",
            "clfB",
            "cna",
            "coa",
            "ebp",
            "esaA",
            "esaB",
            "esaC",
            "essA",
            "essB",
            "essC",
            "esxA",
            "esxB",
            "fnbA",
            "fnbB",
            "geh",
            "hlb",
            "hld",
            "hlgA",
            "hlgB",
            "hlgC",
            "hly/hla",
            "hysA",
            "icaA",
            "icaB",
            "icaC",
            "icaD",
            "icaR",
            "isdA",
            "isdB",
            "isdC",
            "isdD",
            "isdE",
            "isdF",
            "isdG",
            "lip",
            "lukF-PV",
            "map",
            "sak",
            "sbi",
            "scn",
            "sdrC",
            "sdrD",
            "sdrE",
            "sea",
            "seb",
            "seh",
            "selk",
            "selq",
            "spa",
            "srtB",
            "sspA",
            "sspB",
            "sspC",
            "vWbp"
        ],
        "Period": "post_COVID"
    },
    "951sab": {
        "Location": "USA",
        "Year": "2021",
        "ST": "1",
        "CC": "CC1",
        "spa_type": [
            "t922"
        ],
        "Acquired_ARGs": [
            "blaI_of_Z__BETA-LACTAM",
            "blaR1__BETA-LACTAM",
            "blaZ__BETA-LACTAM",
            "tet(38)__TETRACYCLINE"
        ],
        "Point_mutations_ARGs": [],
        "VFs": [
            "adsA",
            "aur",
            "cap8A",
            "cap8B",
            "cap8C",
            "cap8D",
            "cap8E",
            "cap8F",
            "cap8G",
            "cap8H",
            "cap8I",
            "cap8J",
            "cap8K",
            "cap8L",
            "cap8M",
            "cap8N",
            "cap8O",
            "cap8P",
            "clfA",
            "clfB",
            "cna",
            "coa",
            "ebp",
            "esaA",
            "esaB",
            "esaC",
            "essA",
            "essB",
            "essC",
            "esxA",
            "esxB",
            "fnbA",
            "fnbB",
            "geh",
            "hlb",
            "hld",
            "hlgA",
            "hlgB",
            "hlgC",
            "hly/hla",
            "hysA",
            "icaA",
            "icaB",
            "icaC",
            "icaD",
            "icaR",
            "isdA",
            "isdB",
            "isdC",
            "isdD",
            "isdE",
            "isdF",
            "isdG",
            "lip",
            "lukF-PV",
            "map",
            "sak",
            "sbi",
            "scn",
            "sdrC",
            "sdrD",
            "sdrE",
            "sea",
            "seh",
            "selk",
            "selq",
            "spa",
            "srtB",
            "sspA",
            "sspB",
            "sspC",
            "vWbp"
        ],
        "Period": "post_COVID"
    },
    "1002sab": {
        "Location": "USA",
        "Year": "2021",
        "ST": "5",
        "CC": "CC5",
        "spa_type": [
            "t045"
        ],
        "Acquired_ARGs": [
            "blaI_of_Z__BETA-LACTAM",
            "blaR1__BETA-LACTAM",
            "blaZ__BETA-LACTAM",
            "fosB-Saur__FOSFOMYCIN",
            "tet(38)__TETRACYCLINE"
        ],
        "Point_mutations_ARGs": [],
        "VFs": [
            "adsA",
            "aur",
            "cap8A",
            "cap8B",
            "cap8C",
            "cap8D",
            "cap8E",
            "cap8F",
            "cap8G",
            "cap8L",
            "cap8M",
            "cap8N",
            "cap8O",
            "cap8P",
            "clfA",
            "clfB",
            "ebp",
            "esaA",
            "esaB",
            "esaC",
            "essA",
            "essB",
            "essC",
            "esxA",
            "esxB",
            "fnbA",
            "fnbB",
            "geh",
            "hlb",
            "hld",
            "hlgA",
            "hlgB",
            "hlgC",
            "hly/hla",
            "hysA",
            "icaA",
            "icaB",
            "icaC",
            "icaD",
            "icaR",
            "isdA",
            "isdB",
            "isdC",
            "isdD",
            "isdE",
            "isdF",
            "isdG",
            "lip",
            "lukF-PV",
            "map",
            "sak",
            "sbi",
            "scn",
            "sdrC",
            "sdrD",
            "sdrE",
            "sed",
            "sell",
            "spa",
            "srtB",
            "sspA",
            "sspB",
            "sspC"
        ],
        "Period": "post_COVID"
    },
    "1004sab": {
        "Location": "USA",
        "Year": "2021",
        "ST": "5",
        "CC": "CC5",
        "spa_type": [
            "t002"
        ],
        "Acquired_ARGs": [
            "blaI_of_Z__BETA-LACTAM",
            "blaR1__BETA-LACTAM",
            "blaZ__BETA-LACTAM",
            "fosB-Saur__FOSFOMYCIN",
            "mecA__METHICILLIN",
            "tet(38)__TETRACYCLINE"
        ],
        "Point_mutations_ARGs": [],
        "VFs": [
            "adsA",
            "aur",
            "cap8A",
            "cap8B",
            "cap8C",
            "cap8D",
            "cap8E",
            "cap8F",
            "cap8G",
            "cap8L",
            "cap8M",
            "cap8N",
            "cap8O",
            "cap8P",
            "chp",
            "clfA",
            "clfB",
            "ebp",
            "esaA",
            "esaB",
            "esaC",
            "essA",
            "essB",
            "essC",
            "esxA",
            "esxB",
            "fnbA",
            "fnbB",
            "geh",
            "hlb",
            "hld",
            "hlgA",
            "hlgB",
            "hlgC",
            "hysA",
            "icaA",
            "icaB",
            "icaC",
            "icaD",
            "icaR",
            "isdA",
            "isdB",
            "isdC",
            "isdD",
            "isdE",
            "isdF",
            "isdG",
            "lip",
            "lukF-PV",
            "map",
            "sak",
            "sbi",
            "scn",
            "sdrC",
            "sdrD",
            "sdrE",
            "sea",
            "spa",
            "srtB",
            "sspA",
            "sspB",
            "sspC"
        ],
        "Period": "post_COVID"
    },
    "1010sab": {
        "Location": "USA",
        "Year": "2021",
        "ST": "5",
        "CC": "CC5",
        "spa_type": [
            "t002"
        ],
        "Acquired_ARGs": [
            "aph(3')-IIIa__AMIKACIN_KANAMYCIN",
            "blaI_of_Z__BETA-LACTAM",
            "blaR1__BETA-LACTAM",
            "blaZ__BETA-LACTAM",
            "fosB-Saur__FOSFOMYCIN",
            "mph(C)__MACROLIDE",
            "msr(A)__MACROLIDE",
            "tet(38)__TETRACYCLINE"
        ],
        "Point_mutations_ARGs": [],
        "VFs": [
            "adsA",
            "aur",
            "cap8A",
            "cap8B",
            "cap8C",
            "cap8D",
            "cap8E",
            "cap8F",
            "cap8G",
            "cap8L",
            "cap8M",
            "cap8N",
            "cap8O",
            "cap8P",
            "chp",
            "clfA",
            "clfB",
            "ebp",
            "esaA",
            "esaB",
            "esaC",
            "essA",
            "essB",
            "essC",
            "esxA",
            "esxB",
            "fnbA",
            "fnbB",
            "geh",
            "hlb",
            "hld",
            "hlgA",
            "hlgB",
            "hlgC",
            "hly/hla",
            "hysA",
            "icaA",
            "icaB",
            "icaC",
            "icaD",
            "icaR",
            "isdA",
            "isdB",
            "isdC",
            "isdD",
            "isdE",
            "isdF",
            "isdG",
            "lip",
            "lukF-PV",
            "map",
            "sak",
            "sbi",
            "scn",
            "sdrC",
            "sdrD",
            "sdrE",
            "sea",
            "sec",
            "sell",
            "spa",
            "srtB",
            "sspA",
            "sspB",
            "sspC",
            "tsst-1"
        ],
        "Period": "post_COVID"
    },
    "1014sab": {
        "Location": "USA",
        "Year": "2021",
        "ST": "5",
        "CC": "CC5",
        "spa_type": [
            "t010"
        ],
        "Acquired_ARGs": [
            "fosB-Saur__FOSFOMYCIN",
            "tet(38)__TETRACYCLINE"
        ],
        "Point_mutations_ARGs": [],
        "VFs": [
            "adsA",
            "aur",
            "cap8A",
            "cap8B",
            "cap8C",
            "cap8D",
            "cap8E",
            "cap8F",
            "cap8G",
            "cap8L",
            "cap8M",
            "cap8N",
            "cap8O",
            "cap8P",
            "chp",
            "clfA",
            "clfB",
            "ebp",
            "esaA",
            "esaB",
            "esaC",
            "essA",
            "essB",
            "essC",
            "esxA",
            "esxB",
            "fnbA",
            "fnbB",
            "geh",
            "hlb",
            "hld",
            "hlgA",
            "hlgB",
            "hlgC",
            "hly/hla",
            "hysA",
            "icaA",
            "icaB",
            "icaC",
            "icaD",
            "icaR",
            "isdA",
            "isdB",
            "isdC",
            "isdD",
            "isdE",
            "isdF",
            "isdG",
            "lip",
            "lukF-PV",
            "map",
            "sak",
            "sbi",
            "scn",
            "sdrC",
            "sdrD",
            "sdrE",
            "spa",
            "srtB",
            "sspA",
            "sspB",
            "sspC"
        ],
        "Period": "post_COVID"
    },
    "1015sab": {
        "Location": "USA",
        "Year": "2021",
        "ST": "5",
        "CC": "CC5",
        "spa_type": [
            "t002"
        ],
        "Acquired_ARGs": [
            "fosB-Saur__FOSFOMYCIN",
            "tet(38)__TETRACYCLINE"
        ],
        "Point_mutations_ARGs": [],
        "VFs": [
            "adsA",
            "aur",
            "cap8A",
            "cap8B",
            "cap8C",
            "cap8D",
            "cap8E",
            "cap8F",
            "cap8G",
            "cap8L",
            "cap8M",
            "cap8N",
            "cap8O",
            "cap8P",
            "chp",
            "clfA",
            "clfB",
            "ebp",
            "esaA",
            "esaB",
            "esaC",
            "essA",
            "essB",
            "essC",
            "esxA",
            "esxB",
            "fnbA",
            "fnbB",
            "geh",
            "hlb",
            "hld",
            "hlgA",
            "hlgB",
            "hlgC",
            "hly/hla",
            "hysA",
            "icaA",
            "icaB",
            "icaC",
            "icaD",
            "icaR",
            "isdA",
            "isdB",
            "isdC",
            "isdD",
            "isdE",
            "isdF",
            "isdG",
            "lip",
            "lukF-PV",
            "map",
            "sak",
            "sbi",
            "scn",
            "sdrC",
            "sdrD",
            "sdrE",
            "sea",
            "spa",
            "srtB",
            "sspA",
            "sspB",
            "sspC"
        ],
        "Period": "post_COVID"
    },
    "1035sab": {
        "Location": "USA",
        "Year": "2022",
        "ST": "5",
        "CC": "CC5",
        "spa_type": [
            "t9734"
        ],
        "Acquired_ARGs": [
            "ant(4')-Ia__KANAMYCIN_TOBRAMYCIN",
            "ant(9)-Ia__SPECTINOMYCIN",
            "bleO__BLEOMYCIN",
            "erm(A)__MACROLIDE",
            "fosB-Saur__FOSFOMYCIN",
            "mecA__METHICILLIN",
            "mecI_of_mecA__METHICILLIN",
            "mecR1__METHICILLIN",
            "tet(38)__TETRACYCLINE"
        ],
        "Point_mutations_ARGs": [
            "grlA_E84G__Ciprofloxacin",
            "grlA_S80Y__Ciprofloxacin",
            "gyrA_S84L__Ciprofloxacin",
            "gyrA_S85P__Ciprofloxacin"
        ],
        "VFs": [
            "adsA",
            "aur",
            "cap8A",
            "cap8B",
            "cap8C",
            "cap8D",
            "cap8E",
            "cap8F",
            "cap8G",
            "cap8L",
            "cap8M",
            "cap8N",
            "cap8O",
            "cap8P",
            "clfA",
            "clfB",
            "ebp",
            "esaA",
            "esaB",
            "esaC",
            "essA",
            "essB",
            "essC",
            "esxA",
            "esxB",
            "fnbA",
            "fnbB",
            "geh",
            "hlb",
            "hld",
            "hlgA",
            "hlgB",
            "hlgC",
            "hly/hla",
            "hysA",
            "icaA",
            "icaB",
            "icaC",
            "icaD",
            "icaR",
            "isdA",
            "isdB",
            "isdC",
            "isdD",
            "isdE",
            "isdF",
            "isdG",
            "lip",
            "lukF-PV",
            "map",
            "sbi",
            "sdrC",
            "sdrD",
            "sdrE",
            "seb",
            "spa",
            "srtB",
            "sspA",
            "sspB",
            "sspC"
        ],
        "Period": "post_COVID"
    },
    "1045sab": {
        "Location": "USA",
        "Year": "2022",
        "ST": "5",
        "CC": "CC5",
        "spa_type": [
            "t442"
        ],
        "Acquired_ARGs": [
            "fosB-Saur__FOSFOMYCIN",
            "tet(38)__TETRACYCLINE"
        ],
        "Point_mutations_ARGs": [],
        "VFs": [
            "adsA",
            "aur",
            "cap8A",
            "cap8B",
            "cap8C",
            "cap8D",
            "cap8E",
            "cap8F",
            "cap8G",
            "cap8L",
            "cap8M",
            "cap8N",
            "cap8O",
            "cap8P",
            "chp",
            "clfA",
            "clfB",
            "ebp",
            "esaA",
            "esaB",
            "esaC",
            "essA",
            "essB",
            "essC",
            "esxA",
            "esxB",
            "fnbA",
            "fnbB",
            "geh",
            "hlb",
            "hld",
            "hlgA",
            "hlgB",
            "hlgC",
            "hly/hla",
            "hysA",
            "icaA",
            "icaB",
            "icaC",
            "icaD",
            "icaR",
            "isdA",
            "isdB",
            "isdC",
            "isdD",
            "isdE",
            "isdF",
            "isdG",
            "lip",
            "lukF-PV",
            "map",
            "sak",
            "sbi",
            "scn",
            "sdrC",
            "sdrD",
            "sdrE",
            "sec",
            "sell",
            "spa",
            "srtB",
            "sspA",
            "sspB",
            "sspC"
        ],
        "Period": "post_COVID"
    },
    "209sab": {
        "Location": "USA",
        "Year": "2018",
        "ST": "5",
        "CC": "CC5",
        "spa_type": [
            "t002"
        ],
        "Acquired_ARGs": [
            "ant(4')-Ia__KANAMYCIN_TOBRAMYCIN",
            "ant(9)-Ia__SPECTINOMYCIN",
            "blaI_of_Z__BETA-LACTAM",
            "blaR1__BETA-LACTAM",
            "blaZ__BETA-LACTAM",
            "bleO__BLEOMYCIN",
            "erm(A)__MACROLIDE",
            "fosB-Saur__FOSFOMYCIN",
            "mecA__METHICILLIN",
            "mecI_of_mecA__METHICILLIN",
            "mecR1__METHICILLIN",
            "mph(C)__MACROLIDE",
            "msr(A)__MACROLIDE",
            "tet(38)__TETRACYCLINE"
        ],
        "Point_mutations_ARGs": [
            "grlA_E84G__Ciprofloxacin",
            "grlA_S80Y__Ciprofloxacin",
            "gyrA_S84L__Ciprofloxacin"
        ],
        "VFs": [
            "adsA",
            "aur",
            "cap8A",
            "cap8B",
            "cap8C",
            "cap8D",
            "cap8E",
            "cap8F",
            "cap8G",
            "cap8L",
            "cap8M",
            "cap8N",
            "cap8O",
            "cap8P",
            "chp",
            "clfA",
            "clfB",
            "ebp",
            "esaA",
            "esaB",
            "esaC",
            "essA",
            "essB",
            "essC",
            "esxA",
            "esxB",
            "fnbA",
            "fnbB",
            "geh",
            "hlb",
            "hld",
            "hlgA",
            "hlgB",
            "hlgC",
            "hly/hla",
            "hysA",
            "icaA",
            "icaB",
            "icaC",
            "icaD",
            "icaR",
            "isdA",
            "isdB",
            "isdC",
            "isdD",
            "isdE",
            "isdF",
            "isdG",
            "lip",
            "lukF-PV",
            "map",
            "sak",
            "sbi",
            "scn",
            "sdrC",
            "sdrD",
            "sdrE",
            "spa",
            "srtB",
            "sspA",
            "sspB",
            "sspC"
        ],
        "Period": "pre_COVID"
    },
    "211sab": {
        "Location": "USA",
        "Year": "2018",
        "ST": "5",
        "CC": "CC5",
        "spa_type": [
            "t002"
        ],
        "Acquired_ARGs": [
            "blaI_of_Z__BETA-LACTAM",
            "blaR1__BETA-LACTAM",
            "blaZ__BETA-LACTAM",
            "fosB-Saur__FOSFOMYCIN",
            "mecA__METHICILLIN",
            "tet(38)__TETRACYCLINE"
        ],
        "Point_mutations_ARGs": [],
        "VFs": [
            "adsA",
            "aur",
            "cap8A",
            "cap8B",
            "cap8C",
            "cap8D",
            "cap8E",
            "cap8F",
            "cap8G",
            "cap8L",
            "cap8M",
            "cap8N",
            "cap8O",
            "cap8P",
            "chp",
            "clfA",
            "clfB",
            "ebp",
            "esaA",
            "esaB",
            "esaC",
            "essA",
            "essB",
            "essC",
            "esxA",
            "esxB",
            "fnbA",
            "fnbB",
            "geh",
            "hlb",
            "hld",
            "hlgA",
            "hlgB",
            "hlgC",
            "hly/hla",
            "hysA",
            "icaA",
            "icaB",
            "icaC",
            "icaD",
            "icaR",
            "isdA",
            "isdB",
            "isdC",
            "isdD",
            "isdE",
            "isdF",
            "isdG",
            "lip",
            "lukF-PV",
            "map",
            "sak",
            "sbi",
            "scn",
            "sdrC",
            "sdrD",
            "sdrE",
            "sea",
            "srtB",
            "sspA",
            "sspB",
            "sspC"
        ],
        "Period": "pre_COVID"
    },
    "213sab": {
        "Location": "USA",
        "Year": "2018",
        "ST": "5",
        "CC": "CC5",
        "spa_type": [
            "t002"
        ],
        "Acquired_ARGs": [
            "blaI_of_Z__BETA-LACTAM",
            "blaR1__BETA-LACTAM",
            "blaZ__BETA-LACTAM",
            "fosB-Saur__FOSFOMYCIN",
            "tet(38)__TETRACYCLINE"
        ],
        "Point_mutations_ARGs": [],
        "VFs": [
            "adsA",
            "aur",
            "cap8A",
            "cap8B",
            "cap8C",
            "cap8D",
            "cap8E",
            "cap8F",
            "cap8G",
            "cap8L",
            "cap8M",
            "cap8N",
            "cap8O",
            "cap8P",
            "chp",
            "clfA",
            "clfB",
            "ebp",
            "esaA",
            "esaB",
            "esaC",
            "essA",
            "essB",
            "essC",
            "esxA",
            "esxB",
            "fnbA",
            "fnbB",
            "geh",
            "hlb",
            "hld",
            "hlgA",
            "hlgB",
            "hlgC",
            "hly/hla",
            "hysA",
            "icaA",
            "icaB",
            "icaC",
            "icaD",
            "icaR",
            "isdA",
            "isdB",
            "isdC",
            "isdD",
            "isdE",
            "isdF",
            "isdG",
            "lip",
            "lukF-PV",
            "map",
            "sak",
            "sbi",
            "scn",
            "sdrC",
            "sdrD",
            "sdrE",
            "sec",
            "sed",
            "sell",
            "spa",
            "srtB",
            "sspA",
            "sspB",
            "sspC"
        ],
        "Period": "pre_COVID"
    },
    "215sab": {
        "Location": "USA",
        "Year": "2018",
        "ST": "5",
        "CC": "CC5",
        "spa_type": [
            "t002"
        ],
        "Acquired_ARGs": [
            "ant(9)-Ia__SPECTINOMYCIN",
            "blaI_of_Z__BETA-LACTAM",
            "erm(A)__MACROLIDE",
            "fosB-Saur__FOSFOMYCIN",
            "tet(38)__TETRACYCLINE"
        ],
        "Point_mutations_ARGs": [
            "grlA_E84G__Ciprofloxacin",
            "grlA_S80Y__Ciprofloxacin",
            "gyrA_S84L__Ciprofloxacin"
        ],
        "VFs": [
            "adsA",
            "aur",
            "cap8A",
            "cap8B",
            "cap8C",
            "cap8D",
            "cap8E",
            "cap8F",
            "cap8G",
            "cap8L",
            "cap8M",
            "cap8N",
            "cap8O",
            "cap8P",
            "chp",
            "ebp",
            "esaA",
            "esaB",
            "esaC",
            "essA",
            "essB",
            "essC",
            "esxA",
            "esxB",
            "fnbA",
            "fnbB",
            "geh",
            "hlb",
            "hld",
            "hlgA",
            "hlgB",
            "hlgC",
            "hly/hla",
            "hysA",
            "icaA",
            "icaB",
            "icaC",
            "icaD",
            "icaR",
            "isdA",
            "isdB",
            "isdC",
            "isdD",
            "isdE",
            "isdF",
            "isdG",
            "lip",
            "lukF-PV",
            "map",
            "sak",
            "sbi",
            "scn",
            "sdrC",
            "sdrD",
            "sdrE",
            "spa",
            "srtB",
            "sspA",
            "sspB",
            "sspC"
        ],
        "Period": "pre_COVID"
    },
    "222sab": {
        "Location": "USA",
        "Year": "2017",
        "ST": "5",
        "CC": "CC5",
        "spa_type": [
            "t688"
        ],
        "Acquired_ARGs": [
            "blaI_of_Z__BETA-LACTAM",
            "blaR1__BETA-LACTAM",
            "blaZ__BETA-LACTAM",
            "fosB-Saur__FOSFOMYCIN",
            "tet(38)__TETRACYCLINE"
        ],
        "Point_mutations_ARGs": [],
        "VFs": [
            "adsA",
            "aur",
            "cap8A",
            "cap8B",
            "cap8C",
            "cap8D",
            "cap8E",
            "cap8F",
            "cap8G",
            "cap8L",
            "cap8M",
            "cap8N",
            "cap8O",
            "cap8P",
            "clfA",
            "clfB",
            "ebp",
            "esaA",
            "esaB",
            "esaC",
            "essA",
            "essB",
            "essC",
            "esxA",
            "esxB",
            "fnbA",
            "fnbB",
            "geh",
            "hlb",
            "hld",
            "hlgA",
            "hlgB",
            "hlgC",
            "hly/hla",
            "hysA",
            "icaA",
            "icaB",
            "icaC",
            "icaD",
            "icaR",
            "isdA",
            "isdB",
            "isdC",
            "isdD",
            "isdE",
            "isdF",
            "isdG",
            "lip",
            "lukF-PV",
            "sak",
            "sbi",
            "scn",
            "sdrC",
            "sdrE",
            "sed",
            "spa",
            "srtB",
            "sspA",
            "sspB",
            "sspC"
        ],
        "Period": "pre_COVID"
    },
    "236sab": {
        "Location": "USA",
        "Year": "2017",
        "ST": "5",
        "CC": "CC5",
        "spa_type": [
            "t179"
        ],
        "Acquired_ARGs": [
            "fosB-Saur__FOSFOMYCIN",
            "tet(38)__TETRACYCLINE"
        ],
        "Point_mutations_ARGs": [],
        "VFs": [
            "adsA",
            "aur",
            "cap8A",
            "cap8B",
            "cap8C",
            "cap8D",
            "cap8E",
            "cap8F",
            "cap8G",
            "cap8L",
            "cap8M",
            "cap8N",
            "cap8O",
            "cap8P",
            "chp",
            "clfA",
            "clfB",
            "ebp",
            "esaA",
            "esaB",
            "esaC",
            "essA",
            "essB",
            "essC",
            "esxA",
            "esxB",
            "fnbA",
            "fnbB",
            "geh",
            "hlb",
            "hld",
            "hlgA",
            "hlgB",
            "hlgC",
            "hly/hla",
            "hysA",
            "icaA",
            "icaB",
            "icaC",
            "icaD",
            "icaR",
            "isdA",
            "isdB",
            "isdC",
            "isdD",
            "isdE",
            "isdF",
            "isdG",
            "lip",
            "lukF-PV",
            "map",
            "sak",
            "sbi",
            "scn",
            "sdrD",
            "sdrE",
            "spa",
            "srtB",
            "sspA",
            "sspB",
            "sspC"
        ],
        "Period": "pre_COVID"
    },
    "243sab": {
        "Location": "USA",
        "Year": "2017",
        "ST": "5",
        "CC": "CC5",
        "spa_type": [
            "t002"
        ],
        "Acquired_ARGs": [
            "ant(9)-Ia__SPECTINOMYCIN",
            "erm(A)__MACROLIDE",
            "fosB-Saur__FOSFOMYCIN",
            "tet(38)__TETRACYCLINE"
        ],
        "Point_mutations_ARGs": [
            "grlA_E84G__Ciprofloxacin",
            "grlA_S80Y__Ciprofloxacin",
            "gyrA_S84L__Ciprofloxacin",
            "gyrA_S85P__Ciprofloxacin"
        ],
        "VFs": [
            "adsA",
            "aur",
            "cap8A",
            "cap8B",
            "cap8C",
            "cap8D",
            "cap8E",
            "cap8F",
            "cap8G",
            "cap8L",
            "cap8M",
            "cap8N",
            "cap8O",
            "cap8P",
            "chp",
            "clfA",
            "clfB",
            "ebp",
            "esaA",
            "esaB",
            "esaC",
            "essA",
            "essB",
            "essC",
            "esxA",
            "esxB",
            "fnbA",
            "fnbB",
            "geh",
            "hlb",
            "hld",
            "hlgA",
            "hlgB",
            "hlgC",
            "hly/hla",
            "hysA",
            "icaA",
            "icaB",
            "icaC",
            "icaD",
            "icaR",
            "isdA",
            "isdB",
            "isdC",
            "isdD",
            "isdE",
            "isdF",
            "isdG",
            "lip",
            "lukF-PV",
            "map",
            "sak",
            "sbi",
            "scn",
            "sdrC",
            "sdrD",
            "sdrE",
            "spa",
            "srtB",
            "sspA",
            "sspB",
            "sspC"
        ],
        "Period": "pre_COVID"
    },
    "246sab": {
        "Location": "USA",
        "Year": "2017",
        "ST": "5",
        "CC": "CC5",
        "spa_type": [
            "t045"
        ],
        "Acquired_ARGs": [
            "blaI_of_Z__BETA-LACTAM",
            "blaR1__BETA-LACTAM",
            "blaZ__BETA-LACTAM",
            "fosB-Saur__FOSFOMYCIN",
            "tet(38)__TETRACYCLINE"
        ],
        "Point_mutations_ARGs": [],
        "VFs": [
            "adsA",
            "aur",
            "cap8A",
            "cap8B",
            "cap8C",
            "cap8D",
            "cap8E",
            "cap8F",
            "cap8G",
            "cap8L",
            "cap8M",
            "cap8N",
            "cap8O",
            "cap8P",
            "chp",
            "clfA",
            "clfB",
            "ebp",
            "esaA",
            "esaB",
            "esaC",
            "essA",
            "essB",
            "essC",
            "esxA",
            "esxB",
            "fnbA",
            "geh",
            "hlb",
            "hld",
            "hlgA",
            "hlgB",
            "hlgC",
            "hly/hla",
            "hysA",
            "icaA",
            "icaB",
            "icaC",
            "icaD",
            "icaR",
            "isdA",
            "isdB",
            "isdC",
            "isdD",
            "isdE",
            "isdF",
            "isdG",
            "lip",
            "lukF-PV",
            "map",
            "sak",
            "sbi",
            "scn",
            "sdrC",
            "sdrD",
            "sdrE",
            "sea",
            "seb",
            "sed",
            "spa",
            "srtB",
            "sspA",
            "sspB",
            "sspC"
        ],
        "Period": "pre_COVID"
    },
    "247sab": {
        "Location": "USA",
        "Year": "2017",
        "ST": "5",
        "CC": "CC5",
        "spa_type": [
            "t010"
        ],
        "Acquired_ARGs": [
            "ant(9)-Ia__SPECTINOMYCIN",
            "blaI_of_Z__BETA-LACTAM",
            "blaR1__BETA-LACTAM",
            "blaZ__BETA-LACTAM",
            "erm(A)__MACROLIDE",
            "fosB-Saur__FOSFOMYCIN",
            "mecA__METHICILLIN",
            "mecI_of_mecA__METHICILLIN",
            "mecR1__METHICILLIN",
            "tet(38)__TETRACYCLINE"
        ],
        "Point_mutations_ARGs": [
            "grlA_E84G__Ciprofloxacin",
            "grlA_S80Y__Ciprofloxacin",
            "gyrA_S84L__Ciprofloxacin",
            "gyrA_S85P__Ciprofloxacin"
        ],
        "VFs": [
            "adsA",
            "aur",
            "cap8A",
            "cap8B",
            "cap8C",
            "cap8D",
            "cap8E",
            "cap8F",
            "cap8G",
            "cap8L",
            "cap8M",
            "cap8N",
            "cap8O",
            "cap8P",
            "chp",
            "clfA",
            "clfB",
            "ebp",
            "esaA",
            "esaB",
            "esaC",
            "essA",
            "essB",
            "essC",
            "esxA",
            "esxB",
            "fnbA",
            "fnbB",
            "geh",
            "hlb",
            "hld",
            "hlgA",
            "hlgB",
            "hlgC",
            "hly/hla",
            "hysA",
            "icaA",
            "icaB",
            "icaC",
            "icaD",
            "icaR",
            "isdA",
            "isdB",
            "isdC",
            "isdD",
            "isdE",
            "isdF",
            "isdG",
            "lip",
            "lukF-PV",
            "map",
            "sak",
            "sbi",
            "scn",
            "sdrC",
            "sdrD",
            "sdrE",
            "sed",
            "spa",
            "srtB",
            "sspA",
            "sspB",
            "sspC"
        ],
        "Period": "pre_COVID"
    },
    "256sab": {
        "Location": "USA",
        "Year": "2017",
        "ST": "5",
        "CC": "CC5",
        "spa_type": [
            "t777"
        ],
        "Acquired_ARGs": [
            "blaI_of_Z__BETA-LACTAM",
            "blaR1__BETA-LACTAM",
            "blaZ__BETA-LACTAM",
            "fosB-Saur__FOSFOMYCIN",
            "tet(38)__TETRACYCLINE"
        ],
        "Point_mutations_ARGs": [],
        "VFs": [
            "adsA",
            "aur",
            "cap8A",
            "cap8B",
            "cap8C",
            "cap8D",
            "cap8E",
            "cap8F",
            "cap8G",
            "cap8L",
            "cap8M",
            "cap8N",
            "cap8O",
            "cap8P",
            "clfA",
            "clfB",
            "ebp",
            "esaA",
            "esaB",
            "esaC",
            "essA",
            "essB",
            "essC",
            "esxA",
            "esxB",
            "fnbA",
            "fnbB",
            "geh",
            "hlb",
            "hld",
            "hlgA",
            "hlgB",
            "hlgC",
            "hly/hla",
            "hysA",
            "icaA",
            "icaB",
            "icaC",
            "icaD",
            "icaR",
            "isdA",
            "isdB",
            "isdC",
            "isdD",
            "isdE",
            "isdF",
            "isdG",
            "lip",
            "lukF-PV",
            "map",
            "sak",
            "sbi",
            "scn",
            "sdrE",
            "srtB",
            "sspA",
            "sspB",
            "sspC"
        ],
        "Period": "pre_COVID"
    },
    "258sab": {
        "Location": "USA",
        "Year": "2017",
        "ST": "5",
        "CC": "CC5",
        "spa_type": [
            "t067"
        ],
        "Acquired_ARGs": [
            "ant(4')-Ia__KANAMYCIN_TOBRAMYCIN",
            "ant(9)-Ia__SPECTINOMYCIN",
            "blaI_of_Z__BETA-LACTAM",
            "blaR1__BETA-LACTAM",
            "blaZ__BETA-LACTAM",
            "bleO__BLEOMYCIN",
            "erm(A)__MACROLIDE",
            "fosB-Saur__FOSFOMYCIN",
            "mecA__METHICILLIN",
            "mecI_of_mecA__METHICILLIN",
            "mecR1__METHICILLIN",
            "tet(38)__TETRACYCLINE"
        ],
        "Point_mutations_ARGs": [
            "grlA_E84G__Ciprofloxacin",
            "grlA_S80Y__Ciprofloxacin",
            "gyrA_S84L__Ciprofloxacin"
        ],
        "VFs": [
            "adsA",
            "aur",
            "cap8A",
            "cap8B",
            "cap8C",
            "cap8D",
            "cap8E",
            "cap8F",
            "cap8G",
            "cap8L",
            "cap8M",
            "cap8N",
            "cap8O",
            "cap8P",
            "chp",
            "clfA",
            "clfB",
            "ebp",
            "esaA",
            "esaB",
            "esaC",
            "essA",
            "essB",
            "essC",
            "esxA",
            "esxB",
            "fnbA",
            "fnbB",
            "geh",
            "hlb",
            "hld",
            "hlgA",
            "hlgB",
            "hlgC",
            "hly/hla",
            "hysA",
            "icaA",
            "icaB",
            "icaC",
            "icaD",
            "icaR",
            "isdA",
            "isdB",
            "isdC",
            "isdD",
            "isdE",
            "isdF",
            "isdG",
            "lip",
            "lukF-PV",
            "map",
            "sak",
            "sbi",
            "scn",
            "sdrC",
            "sdrD",
            "sdrE",
            "sed",
            "spa",
            "srtB",
            "sspA",
            "sspB",
            "sspC"
        ],
        "Period": "pre_COVID"
    },
    "260sab": {
        "Location": "USA",
        "Year": "2017",
        "ST": "5",
        "CC": "CC5",
        "spa_type": [
            "t002"
        ],
        "Acquired_ARGs": [
            "blaI_of_Z__BETA-LACTAM",
            "blaR1__BETA-LACTAM",
            "blaZ__BETA-LACTAM",
            "fosB-Saur__FOSFOMYCIN",
            "mecA__METHICILLIN",
            "tet(38)__TETRACYCLINE"
        ],
        "Point_mutations_ARGs": [],
        "VFs": [
            "adsA",
            "aur",
            "cap8A",
            "cap8B",
            "cap8C",
            "cap8D",
            "cap8E",
            "cap8F",
            "cap8G",
            "cap8L",
            "cap8M",
            "cap8N",
            "cap8O",
            "cap8P",
            "chp",
            "clfA",
            "clfB",
            "ebp",
            "esaA",
            "esaB",
            "esaC",
            "essA",
            "essB",
            "essC",
            "esxA",
            "esxB",
            "fnbA",
            "fnbB",
            "geh",
            "hlb",
            "hld",
            "hlgA",
            "hlgB",
            "hlgC",
            "hly/hla",
            "hysA",
            "icaA",
            "icaB",
            "icaC",
            "icaD",
            "icaR",
            "isdA",
            "isdB",
            "isdC",
            "isdD",
            "isdE",
            "isdF",
            "isdG",
            "lip",
            "lukF-PV",
            "map",
            "sak",
            "sbi",
            "scn",
            "sdrC",
            "sdrE",
            "sec",
            "sell",
            "srtB",
            "sspA",
            "sspB",
            "sspC",
            "tsst-1"
        ],
        "Period": "pre_COVID"
    },
    "278sab": {
        "Location": "USA",
        "Year": "2017",
        "ST": "5",
        "CC": "CC5",
        "spa_type": [
            "t002"
        ],
        "Acquired_ARGs": [
            "blaI_of_Z__BETA-LACTAM",
            "blaR1__BETA-LACTAM",
            "blaZ__BETA-LACTAM",
            "fosB-Saur__FOSFOMYCIN",
            "tet(38)__TETRACYCLINE"
        ],
        "Point_mutations_ARGs": [],
        "VFs": [
            "adsA",
            "aur",
            "cap8A",
            "cap8B",
            "cap8C",
            "cap8D",
            "cap8E",
            "cap8F",
            "cap8G",
            "cap8L",
            "cap8M",
            "cap8N",
            "cap8O",
            "cap8P",
            "chp",
            "clfA",
            "clfB",
            "ebp",
            "esaA",
            "esaB",
            "esaC",
            "essA",
            "essB",
            "essC",
            "esxA",
            "esxB",
            "fnbA",
            "geh",
            "hlb",
            "hld",
            "hlgA",
            "hlgB",
            "hlgC",
            "hly/hla",
            "hysA",
            "icaA",
            "icaB",
            "icaC",
            "icaD",
            "icaR",
            "isdA",
            "isdB",
            "isdC",
            "isdD",
            "isdE",
            "isdF",
            "isdG",
            "lip",
            "lukF-PV",
            "map",
            "sak",
            "sbi",
            "scn",
            "sdrC",
            "sdrD",
            "sdrE",
            "sea",
            "srtB",
            "sspA",
            "sspB",
            "sspC"
        ],
        "Period": "pre_COVID"
    },
    "284sab": {
        "Location": "USA",
        "Year": "2017",
        "ST": "5",
        "CC": "CC5",
        "spa_type": [
            "t548"
        ],
        "Acquired_ARGs": [
            "fosB-Saur__FOSFOMYCIN",
            "tet(38)__TETRACYCLINE"
        ],
        "Point_mutations_ARGs": [],
        "VFs": [
            "adsA",
            "aur",
            "cap8A",
            "cap8B",
            "cap8C",
            "cap8D",
            "cap8E",
            "cap8F",
            "cap8G",
            "cap8L",
            "cap8M",
            "cap8N",
            "cap8O",
            "cap8P",
            "clfA",
            "clfB",
            "ebp",
            "esaA",
            "esaB",
            "esaC",
            "essA",
            "essB",
            "essC",
            "esxA",
            "esxB",
            "fnbA",
            "fnbB",
            "geh",
            "hlb",
            "hld",
            "hlgA",
            "hlgB",
            "hlgC",
            "hly/hla",
            "hysA",
            "icaA",
            "icaB",
            "icaC",
            "icaD",
            "icaR",
            "isdA",
            "isdB",
            "isdC",
            "isdD",
            "isdE",
            "isdF",
            "isdG",
            "lip",
            "lukF-PV",
            "map",
            "sak",
            "sbi",
            "scn",
            "sdrC",
            "sdrD",
            "sdrE",
            "srtB",
            "sspA",
            "sspB",
            "sspC"
        ],
        "Period": "pre_COVID"
    },
    "288sab": {
        "Location": "USA",
        "Year": "2017",
        "ST": "5",
        "CC": "CC5",
        "spa_type": [
            "26-23-17-16-16-16"
        ],
        "Acquired_ARGs": [
            "blaI_of_Z__BETA-LACTAM",
            "blaR1__BETA-LACTAM",
            "blaZ__BETA-LACTAM",
            "fosB-Saur__FOSFOMYCIN",
            "mecA__METHICILLIN",
            "tet(38)__TETRACYCLINE"
        ],
        "Point_mutations_ARGs": [],
        "VFs": [
            "adsA",
            "aur",
            "cap8A",
            "cap8B",
            "cap8C",
            "cap8D",
            "cap8E",
            "cap8F",
            "cap8G",
            "cap8L",
            "cap8M",
            "cap8N",
            "cap8O",
            "cap8P",
            "chp",
            "clfA",
            "clfB",
            "ebp",
            "esaA",
            "esaB",
            "esaC",
            "essA",
            "essB",
            "essC",
            "esxA",
            "esxB",
            "fnbA",
            "fnbB",
            "geh",
            "hlb",
            "hld",
            "hlgA",
            "hlgB",
            "hlgC",
            "hly/hla",
            "hysA",
            "icaA",
            "icaB",
            "icaC",
            "icaD",
            "icaR",
            "isdA",
            "isdB",
            "isdC",
            "isdD",
            "isdE",
            "isdF",
            "isdG",
            "lip",
            "lukF-PV",
            "map",
            "sak",
            "sbi",
            "scn",
            "sdrC",
            "sdrE",
            "sec",
            "sell",
            "spa",
            "srtB",
            "sspA",
            "sspB",
            "sspC",
            "tsst-1"
        ],
        "Period": "pre_COVID"
    },
    "289sab": {
        "Location": "USA",
        "Year": "2017",
        "ST": "5",
        "CC": "CC5",
        "spa_type": [
            "t002"
        ],
        "Acquired_ARGs": [
            "ant(4')-Ia__KANAMYCIN_TOBRAMYCIN",
            "ant(9)-Ia__SPECTINOMYCIN",
            "blaI_of_Z__BETA-LACTAM",
            "blaR1__BETA-LACTAM",
            "blaZ__BETA-LACTAM",
            "bleO__BLEOMYCIN",
            "erm(A)__MACROLIDE",
            "fosB-Saur__FOSFOMYCIN",
            "mecA__METHICILLIN",
            "mecI_of_mecA__METHICILLIN",
            "mecR1__METHICILLIN",
            "tet(38)__TETRACYCLINE"
        ],
        "Point_mutations_ARGs": [
            "grlA_E84G__Ciprofloxacin",
            "grlA_S80Y__Ciprofloxacin",
            "gyrA_S84L__Ciprofloxacin"
        ],
        "VFs": [
            "adsA",
            "aur",
            "cap8A",
            "cap8B",
            "cap8C",
            "cap8D",
            "cap8E",
            "cap8F",
            "cap8G",
            "cap8L",
            "cap8M",
            "cap8N",
            "cap8O",
            "cap8P",
            "chp",
            "clfA",
            "clfB",
            "ebp",
            "esaA",
            "esaB",
            "esaC",
            "essA",
            "essB",
            "essC",
            "esxA",
            "esxB",
            "fnbB",
            "geh",
            "hlb",
            "hld",
            "hlgA",
            "hlgB",
            "hlgC",
            "hly/hla",
            "hysA",
            "icaA",
            "icaB",
            "icaC",
            "icaD",
            "icaR",
            "isdA",
            "isdB",
            "isdC",
            "isdD",
            "isdE",
            "isdF",
            "isdG",
            "lip",
            "lukF-PV",
            "map",
            "sak",
            "sbi",
            "scn",
            "sdrC",
            "sdrE",
            "sed",
            "srtB",
            "sspA",
            "sspB",
            "sspC"
        ],
        "Period": "pre_COVID"
    },
    "293sab": {
        "Location": "USA",
        "Year": "2016",
        "ST": "5",
        "CC": "CC5",
        "spa_type": [
            "t688"
        ],
        "Acquired_ARGs": [
            "blaI_of_Z__BETA-LACTAM",
            "blaR1__BETA-LACTAM",
            "blaZ__BETA-LACTAM",
            "fosB-Saur__FOSFOMYCIN",
            "tet(38)__TETRACYCLINE"
        ],
        "Point_mutations_ARGs": [],
        "VFs": [
            "adsA",
            "aur",
            "cap8A",
            "cap8B",
            "cap8C",
            "cap8D",
            "cap8E",
            "cap8F",
            "cap8G",
            "cap8L",
            "cap8M",
            "cap8N",
            "cap8O",
            "cap8P",
            "chp",
            "clfA",
            "clfB",
            "ebp",
            "esaA",
            "esaB",
            "esaC",
            "essA",
            "essB",
            "essC",
            "esxA",
            "esxB",
            "fnbA",
            "fnbB",
            "geh",
            "hlb",
            "hld",
            "hlgA",
            "hlgB",
            "hlgC",
            "hly/hla",
            "hysA",
            "icaA",
            "icaB",
            "icaC",
            "icaD",
            "icaR",
            "isdA",
            "isdB",
            "isdC",
            "isdD",
            "isdE",
            "isdF",
            "isdG",
            "lip",
            "lukF-PV",
            "map",
            "sak",
            "sbi",
            "scn",
            "sdrD",
            "sdrE",
            "sed",
            "spa",
            "srtB",
            "sspA",
            "sspB",
            "sspC"
        ],
        "Period": "pre_COVID"
    },
    "297sab": {
        "Location": "USA",
        "Year": "2016",
        "ST": "5",
        "CC": "CC5",
        "spa_type": [
            "t062"
        ],
        "Acquired_ARGs": [
            "blaI_of_Z__BETA-LACTAM",
            "blaR1__BETA-LACTAM",
            "blaZ__BETA-LACTAM",
            "fosB-Saur__FOSFOMYCIN",
            "tet(38)__TETRACYCLINE"
        ],
        "Point_mutations_ARGs": [],
        "VFs": [
            "adsA",
            "aur",
            "cap8A",
            "cap8B",
            "cap8C",
            "cap8D",
            "cap8E",
            "cap8F",
            "cap8G",
            "cap8L",
            "cap8M",
            "cap8N",
            "cap8O",
            "cap8P",
            "chp",
            "clfA",
            "ebp",
            "esaA",
            "esaB",
            "esaC",
            "essA",
            "essB",
            "essC",
            "esxA",
            "esxB",
            "fnbA",
            "fnbB",
            "geh",
            "hlb",
            "hld",
            "hlgA",
            "hlgB",
            "hlgC",
            "hly/hla",
            "hysA",
            "icaA",
            "icaB",
            "icaC",
            "icaD",
            "icaR",
            "isdA",
            "isdB",
            "isdC",
            "isdD",
            "isdE",
            "isdF",
            "isdG",
            "lip",
            "lukF-PV",
            "map",
            "sak",
            "sbi",
            "scn",
            "sdrC",
            "sdrD",
            "sdrE",
            "sed",
            "spa",
            "srtB",
            "sspA",
            "sspB",
            "sspC"
        ],
        "Period": "pre_COVID"
    },
    "300sab": {
        "Location": "USA",
        "Year": "2016",
        "ST": "5",
        "CC": "CC5",
        "spa_type": [
            "t002"
        ],
        "Acquired_ARGs": [
            "ant(4')-Ia__KANAMYCIN_TOBRAMYCIN",
            "ant(9)-Ia__SPECTINOMYCIN",
            "blaI_of_Z__BETA-LACTAM",
            "blaR1__BETA-LACTAM",
            "blaZ__BETA-LACTAM",
            "bleO__BLEOMYCIN",
            "erm(A)__MACROLIDE",
            "fosB-Saur__FOSFOMYCIN",
            "mecA__METHICILLIN",
            "mecI_of_mecA__METHICILLIN",
            "mecR1__METHICILLIN",
            "tet(38)__TETRACYCLINE"
        ],
        "Point_mutations_ARGs": [
            "grlA_E84G__Ciprofloxacin",
            "grlA_S80Y__Ciprofloxacin",
            "gyrA_S84L__Ciprofloxacin"
        ],
        "VFs": [
            "adsA",
            "aur",
            "cap8A",
            "cap8B",
            "cap8C",
            "cap8D",
            "cap8E",
            "cap8F",
            "cap8G",
            "cap8L",
            "cap8M",
            "cap8N",
            "cap8O",
            "cap8P",
            "chp",
            "clfA",
            "clfB",
            "ebp",
            "esaA",
            "esaB",
            "esaC",
            "essA",
            "essB",
            "essC",
            "esxA",
            "esxB",
            "fnbA",
            "fnbB",
            "geh",
            "hlb",
            "hld",
            "hlgA",
            "hlgB",
            "hlgC",
            "hly/hla",
            "hysA",
            "icaA",
            "icaB",
            "icaC",
            "icaD",
            "icaR",
            "isdA",
            "isdB",
            "isdC",
            "isdD",
            "isdE",
            "isdF",
            "isdG",
            "lip",
            "lukF-PV",
            "map",
            "sak",
            "sbi",
            "scn",
            "sdrC",
            "sdrD",
            "sdrE",
            "sed",
            "spa",
            "srtB",
            "sspA",
            "sspB",
            "sspC"
        ],
        "Period": "pre_COVID"
    },
    "303sab": {
        "Location": "USA",
        "Year": "2017",
        "ST": "5",
        "CC": "CC5",
        "spa_type": [
            "t002"
        ],
        "Acquired_ARGs": [
            "ant(4')-Ia__KANAMYCIN_TOBRAMYCIN",
            "ant(9)-Ia__SPECTINOMYCIN",
            "blaI_of_Z__BETA-LACTAM",
            "blaR1__BETA-LACTAM",
            "blaZ__BETA-LACTAM",
            "bleO__BLEOMYCIN",
            "erm(A)__MACROLIDE",
            "fosB-Saur__FOSFOMYCIN",
            "mecA__METHICILLIN",
            "mecI_of_mecA__METHICILLIN",
            "mecR1__METHICILLIN",
            "mph(C)__MACROLIDE",
            "msr(A)__MACROLIDE",
            "tet(38)__TETRACYCLINE"
        ],
        "Point_mutations_ARGs": [
            "grlA_E84G__Ciprofloxacin",
            "grlA_S80Y__Ciprofloxacin",
            "gyrA_S84L__Ciprofloxacin"
        ],
        "VFs": [
            "adsA",
            "aur",
            "cap8A",
            "cap8B",
            "cap8C",
            "cap8D",
            "cap8E",
            "cap8F",
            "cap8G",
            "cap8L",
            "cap8M",
            "cap8N",
            "cap8O",
            "cap8P",
            "chp",
            "clfA",
            "clfB",
            "ebp",
            "esaA",
            "esaB",
            "esaC",
            "essA",
            "essB",
            "essC",
            "esxA",
            "esxB",
            "fnbA",
            "fnbB",
            "geh",
            "hlb",
            "hld",
            "hlgA",
            "hlgB",
            "hlgC",
            "hly/hla",
            "hysA",
            "icaA",
            "icaB",
            "icaC",
            "icaD",
            "icaR",
            "isdA",
            "isdB",
            "isdC",
            "isdD",
            "isdE",
            "isdF",
            "isdG",
            "lip",
            "lukF-PV",
            "map",
            "sak",
            "sbi",
            "scn",
            "sdrC",
            "sdrD",
            "sdrE",
            "sed",
            "spa",
            "srtB",
            "sspA",
            "sspB",
            "sspC"
        ],
        "Period": "pre_COVID"
    },
    "320sab": {
        "Location": "USA",
        "Year": "2016",
        "ST": "5",
        "CC": "CC5",
        "spa_type": [
            "t002"
        ],
        "Acquired_ARGs": [
            "fosB-Saur__FOSFOMYCIN",
            "tet(38)__TETRACYCLINE"
        ],
        "Point_mutations_ARGs": [],
        "VFs": [
            "adsA",
            "aur",
            "cap8A",
            "cap8B",
            "cap8C",
            "cap8D",
            "cap8E",
            "cap8F",
            "cap8G",
            "cap8L",
            "cap8M",
            "cap8N",
            "cap8O",
            "cap8P",
            "chp",
            "clfA",
            "clfB",
            "ebp",
            "esaA",
            "esaB",
            "esaC",
            "essA",
            "essB",
            "essC",
            "esxA",
            "esxB",
            "fnbA",
            "fnbB",
            "geh",
            "hlb",
            "hld",
            "hlgA",
            "hlgB",
            "hlgC",
            "hly/hla",
            "hysA",
            "icaA",
            "icaB",
            "icaC",
            "icaD",
            "icaR",
            "isdA",
            "isdB",
            "isdC",
            "isdD",
            "isdE",
            "isdF",
            "isdG",
            "lip",
            "lukF-PV",
            "map",
            "sak",
            "sbi",
            "scn",
            "sdrC",
            "sdrD",
            "sdrE",
            "sea",
            "spa",
            "srtB",
            "sspA",
            "sspB",
            "sspC"
        ],
        "Period": "pre_COVID"
    },
    "322sab": {
        "Location": "USA",
        "Year": "2016",
        "ST": "5",
        "CC": "CC5",
        "spa_type": [
            "t1340"
        ],
        "Acquired_ARGs": [
            "ant(4')-Ia__KANAMYCIN_TOBRAMYCIN",
            "ant(9)-Ia__SPECTINOMYCIN",
            "blaI_of_Z__BETA-LACTAM",
            "blaR1__BETA-LACTAM",
            "blaZ__BETA-LACTAM",
            "bleO__BLEOMYCIN",
            "erm(A)__MACROLIDE",
            "fosB-Saur__FOSFOMYCIN",
            "mecA__METHICILLIN",
            "mecI_of_mecA__METHICILLIN",
            "mecR1__METHICILLIN",
            "tet(38)__TETRACYCLINE"
        ],
        "Point_mutations_ARGs": [
            "grlA_E84G__Ciprofloxacin",
            "grlA_S80Y__Ciprofloxacin",
            "gyrA_S84L__Ciprofloxacin"
        ],
        "VFs": [
            "adsA",
            "aur",
            "cap8A",
            "cap8B",
            "cap8C",
            "cap8D",
            "cap8E",
            "cap8F",
            "cap8G",
            "cap8L",
            "cap8M",
            "cap8N",
            "cap8O",
            "cap8P",
            "chp",
            "clfA",
            "clfB",
            "ebp",
            "esaA",
            "esaB",
            "esaC",
            "essA",
            "essB",
            "essC",
            "esxA",
            "esxB",
            "fnbA",
            "fnbB",
            "geh",
            "hlb",
            "hld",
            "hlgA",
            "hlgB",
            "hlgC",
            "hly/hla",
            "hysA",
            "icaA",
            "icaB",
            "icaC",
            "icaD",
            "icaR",
            "isdA",
            "isdB",
            "isdC",
            "isdD",
            "isdE",
            "isdF",
            "isdG",
            "lip",
            "lukF-PV",
            "map",
            "sak",
            "sbi",
            "scn",
            "sdrC",
            "sdrD",
            "sdrE",
            "sed",
            "spa",
            "srtB",
            "sspA",
            "sspB",
            "sspC"
        ],
        "Period": "pre_COVID"
    },
    "323sab": {
        "Location": "USA",
        "Year": "2016",
        "ST": "5",
        "CC": "CC5",
        "spa_type": [
            "t179"
        ],
        "Acquired_ARGs": [
            "fosB-Saur__FOSFOMYCIN",
            "tet(38)__TETRACYCLINE"
        ],
        "Point_mutations_ARGs": [],
        "VFs": [
            "adsA",
            "aur",
            "cap8A",
            "cap8B",
            "cap8C",
            "cap8D",
            "cap8E",
            "cap8F",
            "cap8G",
            "cap8L",
            "cap8M",
            "cap8N",
            "cap8O",
            "cap8P",
            "clfA",
            "clfB",
            "ebp",
            "esaA",
            "esaB",
            "esaC",
            "essA",
            "essB",
            "essC",
            "esxA",
            "esxB",
            "fnbA",
            "fnbB",
            "geh",
            "hlb",
            "hld",
            "hlgA",
            "hlgB",
            "hlgC",
            "hly/hla",
            "hysA",
            "icaA",
            "icaB",
            "icaC",
            "icaD",
            "icaR",
            "isdA",
            "isdB",
            "isdC",
            "isdD",
            "isdE",
            "isdF",
            "isdG",
            "lip",
            "lukF-PV",
            "map",
            "sak",
            "sbi",
            "scn",
            "sdrC",
            "sdrD",
            "sea",
            "sed",
            "spa",
            "srtB",
            "sspA",
            "sspB",
            "sspC"
        ],
        "Period": "pre_COVID"
    },
    "333sab": {
        "Location": "USA",
        "Year": "2016",
        "ST": "5",
        "CC": "CC5",
        "spa_type": [
            "t1305"
        ],
        "Acquired_ARGs": [
            "blaI_of_Z__BETA-LACTAM",
            "blaR1__BETA-LACTAM",
            "blaZ__BETA-LACTAM",
            "fosB-Saur__FOSFOMYCIN",
            "tet(38)__TETRACYCLINE"
        ],
        "Point_mutations_ARGs": [],
        "VFs": [
            "adsA",
            "aur",
            "cap8A",
            "cap8B",
            "cap8C",
            "cap8D",
            "cap8E",
            "cap8F",
            "cap8G",
            "cap8L",
            "cap8M",
            "cap8N",
            "cap8O",
            "cap8P",
            "chp",
            "clfA",
            "ebp",
            "esaA",
            "esaB",
            "esaC",
            "essA",
            "essB",
            "essC",
            "esxA",
            "esxB",
            "fnbA",
            "fnbB",
            "geh",
            "hlb",
            "hld",
            "hlgA",
            "hlgB",
            "hlgC",
            "hly/hla",
            "hysA",
            "icaA",
            "icaB",
            "icaC",
            "icaD",
            "icaR",
            "isdA",
            "isdB",
            "isdC",
            "isdD",
            "isdE",
            "isdF",
            "isdG",
            "lip",
            "lukF-PV",
            "map",
            "sak",
            "sbi",
            "scn",
            "sdrC",
            "sdrD",
            "sdrE",
            "sea",
            "srtB",
            "sspA",
            "sspB",
            "sspC"
        ],
        "Period": "pre_COVID"
    },
    "337sab": {
        "Location": "USA",
        "Year": "2016",
        "ST": "5",
        "CC": "CC5",
        "spa_type": [
            "t010"
        ],
        "Acquired_ARGs": [
            "fosB-Saur__FOSFOMYCIN",
            "tet(38)__TETRACYCLINE"
        ],
        "Point_mutations_ARGs": [],
        "VFs": [
            "adsA",
            "aur",
            "cap8A",
            "cap8B",
            "cap8C",
            "cap8D",
            "cap8E",
            "cap8F",
            "cap8G",
            "cap8L",
            "cap8M",
            "cap8N",
            "cap8O",
            "cap8P",
            "chp",
            "clfA",
            "clfB",
            "ebp",
            "esaA",
            "esaB",
            "esaC",
            "essA",
            "essB",
            "essC",
            "esxA",
            "esxB",
            "fnbA",
            "fnbB",
            "geh",
            "hlb",
            "hld",
            "hlgA",
            "hlgB",
            "hlgC",
            "hly/hla",
            "hysA",
            "icaA",
            "icaB",
            "icaC",
            "icaD",
            "icaR",
            "isdA",
            "isdB",
            "isdC",
            "isdD",
            "isdE",
            "isdF",
            "isdG",
            "lip",
            "lukF-PV",
            "map",
            "sak",
            "sbi",
            "scn",
            "sdrC",
            "sdrD",
            "sdrE",
            "sea",
            "spa",
            "srtB",
            "sspA",
            "sspB",
            "sspC"
        ],
        "Period": "pre_COVID"
    },
    "344sab": {
        "Location": "USA",
        "Year": "2016",
        "ST": "5",
        "CC": "CC5",
        "spa_type": [
            "t10713"
        ],
        "Acquired_ARGs": [
            "fosB-Saur__FOSFOMYCIN",
            "mecA__METHICILLIN",
            "tet(38)__TETRACYCLINE"
        ],
        "Point_mutations_ARGs": [],
        "VFs": [
            "adsA",
            "aur",
            "cap8A",
            "cap8B",
            "cap8C",
            "cap8D",
            "cap8E",
            "cap8F",
            "cap8G",
            "cap8L",
            "cap8M",
            "cap8N",
            "cap8O",
            "cap8P",
            "chp",
            "clfA",
            "clfB",
            "ebp",
            "esaA",
            "esaB",
            "esaC",
            "essA",
            "essB",
            "essC",
            "esxA",
            "esxB",
            "fnbA",
            "fnbB",
            "geh",
            "hlb",
            "hld",
            "hlgA",
            "hlgB",
            "hlgC",
            "hly/hla",
            "hysA",
            "icaA",
            "icaB",
            "icaC",
            "icaD",
            "icaR",
            "isdA",
            "isdB",
            "isdC",
            "isdD",
            "isdE",
            "isdF",
            "isdG",
            "lip",
            "lukF-PV",
            "map",
            "sak",
            "sbi",
            "scn",
            "sdrE",
            "sec",
            "sell",
            "srtB",
            "sspA",
            "sspB",
            "sspC",
            "tsst-1"
        ],
        "Period": "pre_COVID"
    },
    "345sab": {
        "Location": "USA",
        "Year": "2016",
        "ST": "5",
        "CC": "CC5",
        "spa_type": [
            "t002"
        ],
        "Acquired_ARGs": [
            "blaI_of_Z__BETA-LACTAM",
            "blaR1__BETA-LACTAM",
            "blaZ__BETA-LACTAM",
            "fosB-Saur__FOSFOMYCIN",
            "tet(38)__TETRACYCLINE"
        ],
        "Point_mutations_ARGs": [],
        "VFs": [
            "adsA",
            "aur",
            "cap8A",
            "cap8B",
            "cap8C",
            "cap8D",
            "cap8E",
            "cap8F",
            "cap8G",
            "cap8L",
            "cap8M",
            "cap8N",
            "cap8O",
            "cap8P",
            "chp",
            "clfA",
            "clfB",
            "ebp",
            "esaA",
            "esaB",
            "esaC",
            "essA",
            "essB",
            "essC",
            "esxA",
            "esxB",
            "fnbA",
            "fnbB",
            "geh",
            "hlb",
            "hld",
            "hlgA",
            "hlgB",
            "hlgC",
            "hly/hla",
            "hysA",
            "icaA",
            "icaB",
            "icaC",
            "icaD",
            "icaR",
            "isdA",
            "isdB",
            "isdC",
            "isdD",
            "isdE",
            "isdF",
            "isdG",
            "lip",
            "lukF-PV",
            "map",
            "sak",
            "sbi",
            "scn",
            "sdrC",
            "sdrD",
            "sdrE",
            "sed",
            "spa",
            "srtB",
            "sspA",
            "sspB",
            "sspC"
        ],
        "Period": "pre_COVID"
    },
    "350sab": {
        "Location": "USA",
        "Year": "2016",
        "ST": "5",
        "CC": "CC5",
        "spa_type": [
            "t002"
        ],
        "Acquired_ARGs": [
            "ant(4')-Ia__KANAMYCIN_TOBRAMYCIN",
            "ant(9)-Ia__SPECTINOMYCIN",
            "blaI_of_Z__BETA-LACTAM",
            "blaR1__BETA-LACTAM",
            "blaZ__BETA-LACTAM",
            "bleO__BLEOMYCIN",
            "erm(A)__MACROLIDE",
            "fosB-Saur__FOSFOMYCIN",
            "mecA__METHICILLIN",
            "mecI_of_mecA__METHICILLIN",
            "mecR1__METHICILLIN",
            "tet(38)__TETRACYCLINE"
        ],
        "Point_mutations_ARGs": [
            "grlA_E84K__Ciprofloxacin",
            "grlA_S80F__Ciprofloxacin",
            "gyrA_S84L__Ciprofloxacin",
            "gyrA_S85P__Ciprofloxacin"
        ],
        "VFs": [
            "adsA",
            "aur",
            "cap8A",
            "cap8B",
            "cap8C",
            "cap8D",
            "cap8E",
            "cap8F",
            "cap8G",
            "cap8L",
            "cap8M",
            "cap8N",
            "cap8O",
            "cap8P",
            "chp",
            "clfA",
            "clfB",
            "ebp",
            "esaA",
            "esaB",
            "esaC",
            "essA",
            "essB",
            "essC",
            "esxA",
            "esxB",
            "fnbA",
            "fnbB",
            "geh",
            "hlb",
            "hld",
            "hlgA",
            "hlgB",
            "hlgC",
            "hly/hla",
            "hysA",
            "icaA",
            "icaB",
            "icaC",
            "icaD",
            "icaR",
            "isdA",
            "isdB",
            "isdC",
            "isdD",
            "isdE",
            "isdF",
            "isdG",
            "lip",
            "lukF-PV",
            "map",
            "sak",
            "sbi",
            "scn",
            "sdrC",
            "sdrD",
            "sdrE",
            "sea",
            "sed",
            "srtB",
            "sspA",
            "sspB",
            "sspC"
        ],
        "Period": "pre_COVID"
    },
    "351sab": {
        "Location": "USA",
        "Year": "2016",
        "ST": "5",
        "CC": "CC5",
        "spa_type": [
            "t067"
        ],
        "Acquired_ARGs": [
            "ant(4')-Ia__KANAMYCIN_TOBRAMYCIN",
            "ant(9)-Ia__SPECTINOMYCIN",
            "blaI_of_Z__BETA-LACTAM",
            "blaR1__BETA-LACTAM",
            "blaZ__BETA-LACTAM",
            "bleO__BLEOMYCIN",
            "erm(A)__MACROLIDE",
            "fosB-Saur__FOSFOMYCIN",
            "mecA__METHICILLIN",
            "mecI_of_mecA__METHICILLIN",
            "mecR1__METHICILLIN",
            "tet(38)__TETRACYCLINE"
        ],
        "Point_mutations_ARGs": [
            "grlA_E84G__Ciprofloxacin",
            "grlA_S80Y__Ciprofloxacin",
            "gyrA_E88K__Ciprofloxacin",
            "gyrA_S84L__Ciprofloxacin"
        ],
        "VFs": [
            "adsA",
            "aur",
            "cap8A",
            "cap8B",
            "cap8C",
            "cap8D",
            "cap8E",
            "cap8F",
            "cap8G",
            "cap8L",
            "cap8M",
            "cap8N",
            "cap8O",
            "cap8P",
            "chp",
            "clfA",
            "clfB",
            "ebp",
            "esaA",
            "esaB",
            "esaC",
            "essA",
            "essB",
            "essC",
            "esxA",
            "esxB",
            "fnbA",
            "fnbB",
            "geh",
            "hlb",
            "hld",
            "hlgA",
            "hlgB",
            "hlgC",
            "hly/hla",
            "hysA",
            "icaA",
            "icaB",
            "icaC",
            "icaD",
            "icaR",
            "isdA",
            "isdB",
            "isdC",
            "isdD",
            "isdE",
            "isdF",
            "isdG",
            "lip",
            "lukF-PV",
            "map",
            "sak",
            "sbi",
            "scn",
            "sdrC",
            "sdrD",
            "sdrE",
            "sed",
            "spa",
            "srtB",
            "sspA",
            "sspB",
            "sspC"
        ],
        "Period": "pre_COVID"
    },
    "353sab": {
        "Location": "USA",
        "Year": "2016",
        "ST": "5",
        "CC": "CC5",
        "spa_type": [
            "t002"
        ],
        "Acquired_ARGs": [
            "blaI_of_Z__BETA-LACTAM",
            "blaR1__BETA-LACTAM",
            "blaZ__BETA-LACTAM",
            "fosB-Saur__FOSFOMYCIN",
            "mph(C)__MACROLIDE",
            "msr(A)__MACROLIDE",
            "tet(38)__TETRACYCLINE"
        ],
        "Point_mutations_ARGs": [],
        "VFs": [
            "adsA",
            "aur",
            "cap8A",
            "cap8B",
            "cap8C",
            "cap8D",
            "cap8E",
            "cap8F",
            "cap8G",
            "cap8L",
            "cap8M",
            "cap8N",
            "cap8O",
            "cap8P",
            "chp",
            "clfA",
            "clfB",
            "ebp",
            "esaA",
            "esaB",
            "esaC",
            "essA",
            "essB",
            "essC",
            "esxA",
            "esxB",
            "fnbA",
            "fnbB",
            "geh",
            "hlb",
            "hld",
            "hlgA",
            "hlgB",
            "hlgC",
            "hly/hla",
            "hysA",
            "icaA",
            "icaB",
            "icaC",
            "icaD",
            "icaR",
            "isdA",
            "isdB",
            "isdC",
            "isdD",
            "isdE",
            "isdF",
            "isdG",
            "lip",
            "lukF-PV",
            "map",
            "sak",
            "sbi",
            "scn",
            "sdrC",
            "sdrD",
            "sea",
            "sed",
            "spa",
            "srtB",
            "sspA",
            "sspB",
            "sspC",
            "tsst-1"
        ],
        "Period": "pre_COVID"
    },
    "357sab": {
        "Location": "USA",
        "Year": "2016",
        "ST": "5",
        "CC": "CC5",
        "spa_type": [
            "t548"
        ],
        "Acquired_ARGs": [
            "blaI_of_Z__BETA-LACTAM",
            "blaR1__BETA-LACTAM",
            "blaZ__BETA-LACTAM",
            "fosB-Saur__FOSFOMYCIN",
            "tet(38)__TETRACYCLINE"
        ],
        "Point_mutations_ARGs": [],
        "VFs": [
            "adsA",
            "aur",
            "cap8A",
            "cap8B",
            "cap8C",
            "cap8D",
            "cap8E",
            "cap8F",
            "cap8G",
            "cap8L",
            "cap8M",
            "cap8N",
            "cap8O",
            "cap8P",
            "chp",
            "clfA",
            "clfB",
            "ebp",
            "esaA",
            "esaB",
            "esaC",
            "essA",
            "essB",
            "essC",
            "esxA",
            "esxB",
            "fnbA",
            "geh",
            "hlb",
            "hld",
            "hlgA",
            "hlgB",
            "hlgC",
            "hly/hla",
            "hysA",
            "icaA",
            "icaB",
            "icaC",
            "icaD",
            "icaR",
            "isdA",
            "isdB",
            "isdC",
            "isdD",
            "isdE",
            "isdF",
            "isdG",
            "lip",
            "lukF-PV",
            "map",
            "sak",
            "sbi",
            "scn",
            "sdrC",
            "sdrD",
            "sdrE",
            "sea",
            "spa",
            "srtB",
            "sspA",
            "sspB",
            "sspC"
        ],
        "Period": "pre_COVID"
    },
    "361sab": {
        "Location": "USA",
        "Year": "2016",
        "ST": "5",
        "CC": "CC5",
        "spa_type": [
            "t002"
        ],
        "Acquired_ARGs": [
            "blaI_of_Z__BETA-LACTAM",
            "blaR1__BETA-LACTAM",
            "blaZ__BETA-LACTAM",
            "fosB-Saur__FOSFOMYCIN",
            "tet(38)__TETRACYCLINE"
        ],
        "Point_mutations_ARGs": [],
        "VFs": [
            "adsA",
            "aur",
            "cap8A",
            "cap8B",
            "cap8C",
            "cap8D",
            "cap8E",
            "cap8F",
            "cap8G",
            "cap8L",
            "cap8M",
            "cap8N",
            "cap8O",
            "cap8P",
            "chp",
            "clfA",
            "clfB",
            "ebp",
            "esaA",
            "esaB",
            "esaC",
            "essA",
            "essB",
            "essC",
            "esxA",
            "esxB",
            "fnbA",
            "fnbB",
            "geh",
            "hlb",
            "hld",
            "hlgA",
            "hlgB",
            "hlgC",
            "hly/hla",
            "hysA",
            "icaA",
            "icaB",
            "icaC",
            "icaD",
            "icaR",
            "isdA",
            "isdB",
            "isdC",
            "isdD",
            "isdE",
            "isdF",
            "isdG",
            "lip",
            "lukF-PV",
            "map",
            "sak",
            "sbi",
            "scn",
            "sdrC",
            "sea",
            "spa",
            "srtB",
            "sspA",
            "sspB",
            "sspC"
        ],
        "Period": "pre_COVID"
    },
    "363sab": {
        "Location": "USA",
        "Year": "2016",
        "ST": "5",
        "CC": "CC5",
        "spa_type": [
            "t535"
        ],
        "Acquired_ARGs": [
            "fosB-Saur__FOSFOMYCIN",
            "tet(38)__TETRACYCLINE"
        ],
        "Point_mutations_ARGs": [],
        "VFs": [
            "adsA",
            "aur",
            "cap8A",
            "cap8B",
            "cap8C",
            "cap8D",
            "cap8E",
            "cap8F",
            "cap8G",
            "cap8L",
            "cap8M",
            "cap8N",
            "cap8O",
            "cap8P",
            "chp",
            "clfA",
            "clfB",
            "ebp",
            "esaA",
            "esaB",
            "esaC",
            "essA",
            "essB",
            "essC",
            "esxA",
            "esxB",
            "fnbB",
            "geh",
            "hlb",
            "hld",
            "hlgA",
            "hlgB",
            "hlgC",
            "hly/hla",
            "hysA",
            "icaA",
            "icaB",
            "icaC",
            "icaD",
            "icaR",
            "isdA",
            "isdB",
            "isdC",
            "isdD",
            "isdE",
            "isdF",
            "isdG",
            "lip",
            "lukF-PV",
            "map",
            "sak",
            "sbi",
            "scn",
            "sdrC",
            "sdrD",
            "sdrE",
            "srtB",
            "sspA",
            "sspB",
            "sspC"
        ],
        "Period": "pre_COVID"
    },
    "371sab": {
        "Location": "USA",
        "Year": "2016",
        "ST": "5",
        "CC": "CC5",
        "spa_type": [
            "t002"
        ],
        "Acquired_ARGs": [
            "ant(9)-Ia__SPECTINOMYCIN",
            "blaI_of_Z__BETA-LACTAM",
            "blaR1__BETA-LACTAM",
            "blaZ__BETA-LACTAM",
            "erm(A)__MACROLIDE",
            "fosB-Saur__FOSFOMYCIN",
            "mecA__METHICILLIN",
            "mecI_of_mecA__METHICILLIN",
            "mecR1__METHICILLIN",
            "tet(38)__TETRACYCLINE"
        ],
        "Point_mutations_ARGs": [
            "grlA_E84G__Ciprofloxacin",
            "grlA_S80Y__Ciprofloxacin",
            "gyrA_S84L__Ciprofloxacin"
        ],
        "VFs": [
            "adsA",
            "aur",
            "cap8A",
            "cap8B",
            "cap8C",
            "cap8D",
            "cap8E",
            "cap8F",
            "cap8G",
            "cap8L",
            "cap8M",
            "cap8N",
            "cap8O",
            "cap8P",
            "clfA",
            "clfB",
            "ebp",
            "esaA",
            "esaB",
            "esaC",
            "essA",
            "essB",
            "essC",
            "esxA",
            "esxB",
            "fnbB",
            "geh",
            "hlb",
            "hld",
            "hlgA",
            "hlgB",
            "hlgC",
            "hly/hla",
            "hysA",
            "icaA",
            "icaB",
            "icaC",
            "icaD",
            "icaR",
            "isdA",
            "isdB",
            "isdC",
            "isdD",
            "isdE",
            "isdF",
            "isdG",
            "lip",
            "lukF-PV",
            "map",
            "sbi",
            "sdrC",
            "sdrD",
            "sdrE",
            "sed",
            "spa",
            "srtB",
            "sspA",
            "sspB",
            "sspC"
        ],
        "Period": "pre_COVID"
    },
    "393sab": {
        "Location": "USA",
        "Year": "2015",
        "ST": "5",
        "CC": "CC5",
        "spa_type": [
            "t002"
        ],
        "Acquired_ARGs": [
            "ant(4')-Ia__KANAMYCIN_TOBRAMYCIN",
            "ant(9)-Ia__SPECTINOMYCIN",
            "blaI_of_Z__BETA-LACTAM",
            "blaR1__BETA-LACTAM",
            "blaZ__BETA-LACTAM",
            "bleO__BLEOMYCIN",
            "erm(A)__MACROLIDE",
            "fosB-Saur__FOSFOMYCIN",
            "mecA__METHICILLIN",
            "mecI_of_mecA__METHICILLIN",
            "mecR1__METHICILLIN",
            "tet(38)__TETRACYCLINE"
        ],
        "Point_mutations_ARGs": [
            "grlA_E84G__Ciprofloxacin",
            "grlA_S80Y__Ciprofloxacin",
            "gyrA_S84L__Ciprofloxacin"
        ],
        "VFs": [
            "adsA",
            "aur",
            "cap8A",
            "cap8B",
            "cap8C",
            "cap8D",
            "cap8E",
            "cap8F",
            "cap8G",
            "cap8L",
            "cap8M",
            "cap8N",
            "cap8O",
            "cap8P",
            "chp",
            "clfA",
            "clfB",
            "ebp",
            "esaA",
            "esaB",
            "esaC",
            "essA",
            "essB",
            "essC",
            "esxA",
            "esxB",
            "fnbA",
            "fnbB",
            "geh",
            "hlb",
            "hld",
            "hlgA",
            "hlgB",
            "hlgC",
            "hly/hla",
            "hysA",
            "icaA",
            "icaB",
            "icaC",
            "icaD",
            "icaR",
            "isdA",
            "isdB",
            "isdC",
            "isdD",
            "isdE",
            "isdF",
            "isdG",
            "lip",
            "lukF-PV",
            "map",
            "sak",
            "sbi",
            "scn",
            "sdrC",
            "sdrD",
            "sdrE",
            "seb",
            "sed",
            "selk",
            "selq",
            "spa",
            "srtB",
            "sspA",
            "sspB",
            "sspC"
        ],
        "Period": "pre_COVID"
    },
    "400sab": {
        "Location": "USA",
        "Year": "2015",
        "ST": "5",
        "CC": "CC5",
        "spa_type": [
            "t002"
        ],
        "Acquired_ARGs": [
            "aph(3')-IIIa__AMIKACIN_KANAMYCIN",
            "blaI_of_Z__BETA-LACTAM",
            "blaR1__BETA-LACTAM",
            "blaZ__BETA-LACTAM",
            "fosB-Saur__FOSFOMYCIN",
            "mecA__METHICILLIN",
            "mph(C)__MACROLIDE",
            "msr(A)__MACROLIDE",
            "sat4__STREPTOTHRICIN",
            "tet(38)__TETRACYCLINE"
        ],
        "Point_mutations_ARGs": [],
        "VFs": [
            "adsA",
            "aur",
            "cap8A",
            "cap8B",
            "cap8C",
            "cap8D",
            "cap8E",
            "cap8F",
            "cap8G",
            "cap8L",
            "cap8M",
            "cap8N",
            "cap8O",
            "cap8P",
            "clfA",
            "clfB",
            "ebp",
            "esaA",
            "esaB",
            "esaC",
            "essA",
            "essB",
            "essC",
            "esxA",
            "esxB",
            "fnbA",
            "fnbB",
            "geh",
            "hlb",
            "hld",
            "hlgA",
            "hlgB",
            "hlgC",
            "hly/hla",
            "hysA",
            "icaA",
            "icaB",
            "icaC",
            "icaD",
            "icaR",
            "isdA",
            "isdB",
            "isdC",
            "isdD",
            "isdE",
            "isdF",
            "isdG",
            "lip",
            "lukF-PV",
            "map",
            "sbi",
            "sdrC",
            "sdrE",
            "spa",
            "srtB",
            "sspA",
            "sspB",
            "sspC"
        ],
        "Period": "pre_COVID"
    },
    "411sab": {
        "Location": "USA",
        "Year": "2015",
        "ST": "5",
        "CC": "CC5",
        "spa_type": [
            "t002"
        ],
        "Acquired_ARGs": [
            "ant(4')-Ia__KANAMYCIN_TOBRAMYCIN",
            "ant(9)-Ia__SPECTINOMYCIN",
            "blaI_of_Z__BETA-LACTAM",
            "blaR1__BETA-LACTAM",
            "blaZ__BETA-LACTAM",
            "bleO__BLEOMYCIN",
            "erm(A)__MACROLIDE",
            "fosB-Saur__FOSFOMYCIN",
            "mecA__METHICILLIN",
            "mecI_of_mecA__METHICILLIN",
            "mecR1__METHICILLIN",
            "tet(38)__TETRACYCLINE"
        ],
        "Point_mutations_ARGs": [
            "grlA_E84G__Ciprofloxacin",
            "grlA_S80Y__Ciprofloxacin",
            "gyrA_S84L__Ciprofloxacin"
        ],
        "VFs": [
            "adsA",
            "aur",
            "cap8A",
            "cap8B",
            "cap8C",
            "cap8D",
            "cap8E",
            "cap8F",
            "cap8G",
            "cap8L",
            "cap8M",
            "cap8N",
            "cap8O",
            "cap8P",
            "chp",
            "clfA",
            "ebp",
            "esaA",
            "esaB",
            "esaC",
            "essA",
            "essB",
            "essC",
            "esxA",
            "esxB",
            "fnbA",
            "fnbB",
            "geh",
            "hlb",
            "hld",
            "hlgA",
            "hlgB",
            "hlgC",
            "hly/hla",
            "hysA",
            "icaA",
            "icaB",
            "icaC",
            "icaD",
            "icaR",
            "isdA",
            "isdB",
            "isdC",
            "isdD",
            "isdE",
            "isdF",
            "isdG",
            "lip",
            "lukF-PV",
            "map",
            "sak",
            "sbi",
            "scn",
            "sdrC",
            "sdrD",
            "sdrE",
            "sed",
            "spa",
            "srtB",
            "sspA",
            "sspB",
            "sspC"
        ],
        "Period": "pre_COVID"
    },
    "415sab": {
        "Location": "USA",
        "Year": "2015",
        "ST": "5",
        "CC": "CC5",
        "spa_type": [
            "t002"
        ],
        "Acquired_ARGs": [
            "dfrG__TRIMETHOPRIM",
            "fosB-Saur__FOSFOMYCIN",
            "tet(38)__TETRACYCLINE"
        ],
        "Point_mutations_ARGs": [],
        "VFs": [
            "adsA",
            "aur",
            "cap8A",
            "cap8B",
            "cap8C",
            "cap8D",
            "cap8E",
            "cap8F",
            "cap8G",
            "cap8L",
            "cap8M",
            "cap8N",
            "cap8O",
            "cap8P",
            "chp",
            "clfA",
            "clfB",
            "ebp",
            "esaA",
            "esaB",
            "esaC",
            "essA",
            "essB",
            "essC",
            "esxA",
            "esxB",
            "fnbA",
            "fnbB",
            "geh",
            "hlb",
            "hld",
            "hlgA",
            "hlgB",
            "hlgC",
            "hly/hla",
            "hysA",
            "icaA",
            "icaB",
            "icaC",
            "icaD",
            "icaR",
            "isdA",
            "isdB",
            "isdC",
            "isdD",
            "isdE",
            "isdF",
            "isdG",
            "lip",
            "lukF-PV",
            "map",
            "sak",
            "sbi",
            "scn",
            "sdrC",
            "sdrD",
            "sdrE",
            "seb",
            "selk",
            "selq",
            "spa",
            "srtB",
            "sspA",
            "sspB",
            "sspC"
        ],
        "Period": "pre_COVID"
    },
    "420sab": {
        "Location": "USA",
        "Year": "2015",
        "ST": "5",
        "CC": "CC5",
        "spa_type": [
            "t502"
        ],
        "Acquired_ARGs": [
            "blaI_of_Z__BETA-LACTAM",
            "blaR1__BETA-LACTAM",
            "blaZ__BETA-LACTAM",
            "fosB-Saur__FOSFOMYCIN",
            "tet(38)__TETRACYCLINE"
        ],
        "Point_mutations_ARGs": [
            "grlA_S80F__Ciprofloxacin",
            "gyrA_S84L__Ciprofloxacin"
        ],
        "VFs": [
            "adsA",
            "aur",
            "cap8A",
            "cap8B",
            "cap8C",
            "cap8D",
            "cap8E",
            "cap8F",
            "cap8G",
            "cap8L",
            "cap8M",
            "cap8N",
            "cap8O",
            "cap8P",
            "chp",
            "clfA",
            "clfB",
            "ebp",
            "esaA",
            "esaB",
            "esaC",
            "essA",
            "essB",
            "essC",
            "esxA",
            "esxB",
            "geh",
            "hlb",
            "hld",
            "hlgA",
            "hlgB",
            "hlgC",
            "hly/hla",
            "hysA",
            "icaA",
            "icaB",
            "icaC",
            "icaD",
            "icaR",
            "isdA",
            "isdB",
            "isdC",
            "isdD",
            "isdE",
            "isdF",
            "isdG",
            "lip",
            "lukF-PV",
            "lukS-PV",
            "map",
            "sak",
            "sbi",
            "scn",
            "sdrC",
            "sdrE",
            "sea",
            "srtB",
            "sspA",
            "sspB",
            "sspC"
        ],
        "Period": "pre_COVID"
    },
    "421sab": {
        "Location": "USA",
        "Year": "2015",
        "ST": "5",
        "CC": "CC5",
        "spa_type": [
            "23-17-34-17-16",
            "t1094",
            "t1818"
        ],
        "Acquired_ARGs": [
            "ant(4')-Ia__KANAMYCIN_TOBRAMYCIN",
            "ant(9)-Ia__SPECTINOMYCIN",
            "aph(3')-IIIa__AMIKACIN_KANAMYCIN",
            "blaI_of_Z__BETA-LACTAM",
            "blaR1__BETA-LACTAM",
            "blaZ__BETA-LACTAM",
            "bleO__BLEOMYCIN",
            "erm(A)__MACROLIDE",
            "erm(C)__MACROLIDE",
            "fosB-Saur__FOSFOMYCIN",
            "mecA__METHICILLIN",
            "mecI_of_mecA__METHICILLIN",
            "mecR1__METHICILLIN",
            "mph(C)__MACROLIDE",
            "msr(A)__MACROLIDE",
            "sat4__STREPTOTHRICIN",
            "tet(38)__TETRACYCLINE",
            "tet(M)__TETRACYCLINE"
        ],
        "Point_mutations_ARGs": [
            "grlA_E84G__Ciprofloxacin",
            "grlA_S80Y__Ciprofloxacin",
            "gyrA_S84L__Ciprofloxacin",
            "ileS_V588F__Mupirocin"
        ],
        "VFs": [
            "adsA",
            "aur",
            "cap8A",
            "cap8B",
            "cap8C",
            "cap8D",
            "cap8E",
            "cap8F",
            "cap8G",
            "cap8L",
            "cap8M",
            "cap8N",
            "cap8O",
            "cap8P",
            "chp",
            "clfA",
            "clfB",
            "ebp",
            "esaA",
            "esaB",
            "esaC",
            "essA",
            "essB",
            "essC",
            "esxA",
            "esxB",
            "fnbA",
            "fnbB",
            "geh",
            "hlb",
            "hld",
            "hlgA",
            "hlgB",
            "hlgC",
            "hly/hla",
            "hysA",
            "icaA",
            "icaB",
            "icaC",
            "icaD",
            "icaR",
            "isdA",
            "isdB",
            "isdC",
            "isdD",
            "isdE",
            "isdF",
            "isdG",
            "lip",
            "lukF-PV",
            "map",
            "sak",
            "sbi",
            "scn",
            "sdrC",
            "sdrD",
            "sdrE",
            "srtB",
            "sspA",
            "sspB",
            "sspC"
        ],
        "Period": "pre_COVID"
    },
    "439sab": {
        "Location": "USA",
        "Year": "2015",
        "ST": "5",
        "CC": "CC5",
        "spa_type": [
            "t002"
        ],
        "Acquired_ARGs": [
            "ant(9)-Ia__SPECTINOMYCIN",
            "blaI_of_Z__BETA-LACTAM",
            "blaR1__BETA-LACTAM",
            "blaZ__BETA-LACTAM",
            "erm(A)__MACROLIDE",
            "fosB-Saur__FOSFOMYCIN",
            "tet(38)__TETRACYCLINE"
        ],
        "Point_mutations_ARGs": [
            "grlA_E84G__Ciprofloxacin",
            "grlA_S80Y__Ciprofloxacin",
            "gyrA_S84L__Ciprofloxacin"
        ],
        "VFs": [
            "adsA",
            "aur",
            "cap8A",
            "cap8B",
            "cap8C",
            "cap8D",
            "cap8E",
            "cap8F",
            "cap8G",
            "cap8L",
            "cap8M",
            "cap8N",
            "cap8O",
            "cap8P",
            "chp",
            "clfA",
            "clfB",
            "ebp",
            "esaA",
            "esaB",
            "esaC",
            "essA",
            "essB",
            "essC",
            "esxA",
            "esxB",
            "fnbA",
            "fnbB",
            "geh",
            "hlb",
            "hld",
            "hlgA",
            "hlgB",
            "hlgC",
            "hly/hla",
            "hysA",
            "icaA",
            "icaB",
            "icaC",
            "icaD",
            "icaR",
            "isdA",
            "isdB",
            "isdC",
            "isdD",
            "isdE",
            "isdF",
            "isdG",
            "lip",
            "lukF-PV",
            "map",
            "sak",
            "sbi",
            "scn",
            "sdrC",
            "sdrD",
            "sdrE",
            "sed",
            "srtB",
            "sspA",
            "sspB",
            "sspC"
        ],
        "Period": "pre_COVID"
    },
    "441sab": {
        "Location": "USA",
        "Year": "2015",
        "ST": "5",
        "CC": "CC5",
        "spa_type": [
            "t111"
        ],
        "Acquired_ARGs": [
            "ant(9)-Ia__SPECTINOMYCIN",
            "blaI_of_Z__BETA-LACTAM",
            "blaR1-2__BETA-LACTAM",
            "erm(A)__MACROLIDE",
            "fosB-Saur__FOSFOMYCIN",
            "tet(38)__TETRACYCLINE"
        ],
        "Point_mutations_ARGs": [
            "grlA_E84G__Ciprofloxacin",
            "grlA_S80Y__Ciprofloxacin",
            "gyrA_S84L__Ciprofloxacin"
        ],
        "VFs": [
            "adsA",
            "aur",
            "cap8A",
            "cap8B",
            "cap8C",
            "cap8D",
            "cap8E",
            "cap8F",
            "cap8G",
            "cap8L",
            "cap8M",
            "cap8N",
            "cap8O",
            "cap8P",
            "chp",
            "clfA",
            "clfB",
            "ebp",
            "esaA",
            "esaB",
            "esaC",
            "essA",
            "essB",
            "essC",
            "esxA",
            "esxB",
            "fnbA",
            "fnbB",
            "geh",
            "hlb",
            "hld",
            "hlgA",
            "hlgB",
            "hlgC",
            "hly/hla",
            "hysA",
            "icaA",
            "icaB",
            "icaC",
            "icaD",
            "icaR",
            "isdA",
            "isdB",
            "isdC",
            "isdD",
            "isdE",
            "isdF",
            "isdG",
            "lip",
            "lukF-PV",
            "map",
            "sak",
            "sbi",
            "scn",
            "sdrC",
            "sdrD",
            "sdrE",
            "srtB",
            "sspA",
            "sspB",
            "sspC"
        ],
        "Period": "pre_COVID"
    },
    "446sab": {
        "Location": "USA",
        "Year": "2014",
        "ST": "5",
        "CC": "CC5",
        "spa_type": [
            "t062"
        ],
        "Acquired_ARGs": [
            "ant(4')-Ia__KANAMYCIN_TOBRAMYCIN",
            "ant(9)-Ia__SPECTINOMYCIN",
            "blaI_of_Z__BETA-LACTAM",
            "blaR1__BETA-LACTAM",
            "blaZ__BETA-LACTAM",
            "bleO__BLEOMYCIN",
            "erm(A)__MACROLIDE",
            "fosB-Saur__FOSFOMYCIN",
            "mecA__METHICILLIN",
            "mecI_of_mecA__METHICILLIN",
            "mecR1__METHICILLIN",
            "tet(38)__TETRACYCLINE"
        ],
        "Point_mutations_ARGs": [
            "grlA_E84G__Ciprofloxacin",
            "grlA_S80Y__Ciprofloxacin",
            "gyrA_S84L__Ciprofloxacin"
        ],
        "VFs": [
            "adsA",
            "aur",
            "cap8A",
            "cap8B",
            "cap8C",
            "cap8D",
            "cap8E",
            "cap8F",
            "cap8G",
            "cap8L",
            "cap8M",
            "cap8N",
            "cap8O",
            "cap8P",
            "chp",
            "clfA",
            "clfB",
            "ebp",
            "esaA",
            "esaB",
            "esaC",
            "essA",
            "essB",
            "essC",
            "esxA",
            "esxB",
            "fnbA",
            "fnbB",
            "geh",
            "hlb",
            "hld",
            "hlgA",
            "hlgB",
            "hlgC",
            "hly/hla",
            "hysA",
            "icaA",
            "icaB",
            "icaC",
            "icaD",
            "icaR",
            "isdA",
            "isdB",
            "isdC",
            "isdD",
            "isdE",
            "isdF",
            "isdG",
            "lip",
            "lukF-PV",
            "map",
            "sak",
            "sbi",
            "scn",
            "sdrC",
            "sdrD",
            "sdrE",
            "sed",
            "srtB",
            "sspA",
            "sspB",
            "sspC"
        ],
        "Period": "pre_COVID"
    },
    "450sab": {
        "Location": "USA",
        "Year": "2014",
        "ST": "5",
        "CC": "CC5",
        "spa_type": [
            "t002"
        ],
        "Acquired_ARGs": [
            "blaI_of_Z__BETA-LACTAM",
            "blaR1__BETA-LACTAM",
            "blaZ__BETA-LACTAM",
            "fosB-Saur__FOSFOMYCIN",
            "tet(38)__TETRACYCLINE"
        ],
        "Point_mutations_ARGs": [],
        "VFs": [
            "adsA",
            "aur",
            "cap8A",
            "cap8B",
            "cap8C",
            "cap8D",
            "cap8E",
            "cap8F",
            "cap8G",
            "cap8L",
            "cap8M",
            "cap8N",
            "cap8O",
            "cap8P",
            "chp",
            "clfA",
            "clfB",
            "ebp",
            "esaA",
            "esaB",
            "esaC",
            "essA",
            "essB",
            "essC",
            "esxA",
            "esxB",
            "fnbA",
            "fnbB",
            "geh",
            "hlb",
            "hld",
            "hlgA",
            "hlgB",
            "hlgC",
            "hly/hla",
            "hysA",
            "icaA",
            "icaB",
            "icaC",
            "icaD",
            "icaR",
            "isdA",
            "isdB",
            "isdC",
            "isdD",
            "isdE",
            "isdF",
            "isdG",
            "lip",
            "lukF-PV",
            "map",
            "sak",
            "sbi",
            "scn",
            "sdrC",
            "sdrD",
            "sdrE",
            "sea",
            "sec",
            "sed",
            "sell",
            "srtB",
            "sspA",
            "sspB",
            "sspC"
        ],
        "Period": "pre_COVID"
    },
    "468sab": {
        "Location": "USA",
        "Year": "2014",
        "ST": "5",
        "CC": "CC5",
        "spa_type": [
            "t002"
        ],
        "Acquired_ARGs": [
            "blaI_of_Z__BETA-LACTAM",
            "blaR1__BETA-LACTAM",
            "blaZ__BETA-LACTAM",
            "fosB-Saur__FOSFOMYCIN",
            "tet(38)__TETRACYCLINE"
        ],
        "Point_mutations_ARGs": [],
        "VFs": [
            "adsA",
            "aur",
            "cap8A",
            "cap8B",
            "cap8C",
            "cap8D",
            "cap8E",
            "cap8F",
            "cap8G",
            "cap8L",
            "cap8M",
            "cap8N",
            "cap8O",
            "cap8P",
            "chp",
            "clfA",
            "clfB",
            "ebp",
            "esaA",
            "esaB",
            "esaC",
            "essA",
            "essB",
            "essC",
            "esxA",
            "esxB",
            "fnbA",
            "fnbB",
            "geh",
            "hlb",
            "hld",
            "hlgA",
            "hlgB",
            "hlgC",
            "hly/hla",
            "hysA",
            "icaA",
            "icaB",
            "icaC",
            "icaD",
            "icaR",
            "isdA",
            "isdB",
            "isdC",
            "isdD",
            "isdE",
            "isdF",
            "isdG",
            "lip",
            "lukF-PV",
            "map",
            "sak",
            "sbi",
            "scn",
            "sdrC",
            "sea",
            "spa",
            "srtB",
            "sspA",
            "sspB",
            "sspC"
        ],
        "Period": "pre_COVID"
    },
    "469sab": {
        "Location": "USA",
        "Year": "2014",
        "ST": "5",
        "CC": "CC5",
        "spa_type": [
            "t002"
        ],
        "Acquired_ARGs": [
            "fosB-Saur__FOSFOMYCIN",
            "tet(38)__TETRACYCLINE"
        ],
        "Point_mutations_ARGs": [],
        "VFs": [
            "adsA",
            "aur",
            "cap8A",
            "cap8B",
            "cap8C",
            "cap8D",
            "cap8E",
            "cap8F",
            "cap8G",
            "cap8L",
            "cap8M",
            "cap8N",
            "cap8O",
            "cap8P",
            "chp",
            "clfA",
            "clfB",
            "ebp",
            "esaA",
            "esaB",
            "esaC",
            "essA",
            "essB",
            "essC",
            "esxA",
            "esxB",
            "fnbA",
            "fnbB",
            "geh",
            "hlb",
            "hld",
            "hlgA",
            "hlgB",
            "hlgC",
            "hly/hla",
            "hysA",
            "icaA",
            "icaB",
            "icaC",
            "icaD",
            "icaR",
            "isdA",
            "isdB",
            "isdC",
            "isdD",
            "isdE",
            "isdF",
            "isdG",
            "lip",
            "lukF-PV",
            "map",
            "sak",
            "sbi",
            "scn",
            "sdrC",
            "sdrD",
            "sdrE",
            "sea",
            "spa",
            "srtB",
            "sspA",
            "sspB",
            "sspC"
        ],
        "Period": "pre_COVID"
    },
    "473sab": {
        "Location": "USA",
        "Year": "2014",
        "ST": "5",
        "CC": "CC5",
        "spa_type": [
            "t002"
        ],
        "Acquired_ARGs": [
            "blaI_of_Z__BETA-LACTAM",
            "blaR1__BETA-LACTAM",
            "blaZ__BETA-LACTAM",
            "fosB-Saur__FOSFOMYCIN",
            "tet(38)__TETRACYCLINE",
            "tet(K)__TETRACYCLINE"
        ],
        "Point_mutations_ARGs": [],
        "VFs": [
            "adsA",
            "aur",
            "cap8A",
            "cap8B",
            "cap8C",
            "cap8D",
            "cap8E",
            "cap8F",
            "cap8G",
            "cap8L",
            "cap8M",
            "cap8N",
            "cap8O",
            "cap8P",
            "clfA",
            "clfB",
            "ebp",
            "esaA",
            "esaB",
            "esaC",
            "essA",
            "essB",
            "essC",
            "esxA",
            "esxB",
            "fnbA",
            "fnbB",
            "geh",
            "hlb",
            "hld",
            "hlgA",
            "hlgB",
            "hlgC",
            "hly/hla",
            "hysA",
            "icaA",
            "icaB",
            "icaC",
            "icaD",
            "icaR",
            "isdA",
            "isdB",
            "isdC",
            "isdD",
            "isdE",
            "isdF",
            "isdG",
            "lip",
            "lukF-PV",
            "map",
            "sak",
            "sbi",
            "scn",
            "sdrC",
            "sdrD",
            "sdrE",
            "spa",
            "srtB",
            "sspA",
            "sspB",
            "sspC"
        ],
        "Period": "pre_COVID"
    },
    "476sab": {
        "Location": "USA",
        "Year": "2014",
        "ST": "5",
        "CC": "CC5",
        "spa_type": [
            "20-17-12-17-16",
            "20-17-12-17-17-16",
            "t1340"
        ],
        "Acquired_ARGs": [
            "blaI_of_Z__BETA-LACTAM",
            "blaR1__BETA-LACTAM",
            "blaZ__BETA-LACTAM",
            "fosB-Saur__FOSFOMYCIN",
            "tet(38)__TETRACYCLINE"
        ],
        "Point_mutations_ARGs": [],
        "VFs": [
            "adsA",
            "aur",
            "cap8A",
            "cap8B",
            "cap8C",
            "cap8D",
            "cap8E",
            "cap8F",
            "cap8G",
            "cap8L",
            "cap8M",
            "cap8N",
            "cap8O",
            "cap8P",
            "chp",
            "clfA",
            "clfB",
            "ebp",
            "esaA",
            "esaB",
            "esaC",
            "essA",
            "essB",
            "essC",
            "esxA",
            "esxB",
            "fnbA",
            "fnbB",
            "geh",
            "hlb",
            "hld",
            "hlgA",
            "hlgB",
            "hlgC",
            "hly/hla",
            "hysA",
            "icaA",
            "icaB",
            "icaC",
            "icaD",
            "icaR",
            "isdA",
            "isdB",
            "isdC",
            "isdD",
            "isdE",
            "isdF",
            "isdG",
            "lip",
            "lukF-PV",
            "map",
            "sak",
            "sbi",
            "scn",
            "sdrC",
            "sdrD",
            "sdrE",
            "sed",
            "srtB",
            "sspA",
            "sspB",
            "sspC"
        ],
        "Period": "pre_COVID"
    },
    "478sab": {
        "Location": "USA",
        "Year": "2014",
        "ST": "5",
        "CC": "CC5",
        "spa_type": [
            "t045"
        ],
        "Acquired_ARGs": [
            "ant(4')-Ia__KANAMYCIN_TOBRAMYCIN",
            "ant(9)-Ia__SPECTINOMYCIN",
            "blaI_of_Z__BETA-LACTAM",
            "blaR1__BETA-LACTAM",
            "blaZ__BETA-LACTAM",
            "bleO__BLEOMYCIN",
            "erm(A)__MACROLIDE",
            "fosB-Saur__FOSFOMYCIN",
            "mecA__METHICILLIN",
            "mecI_of_mecA__METHICILLIN",
            "mecR1__METHICILLIN",
            "tet(38)__TETRACYCLINE"
        ],
        "Point_mutations_ARGs": [
            "grlA_E84G__Ciprofloxacin",
            "grlA_S80Y__Ciprofloxacin",
            "gyrA_S84L__Ciprofloxacin"
        ],
        "VFs": [
            "adsA",
            "aur",
            "cap8A",
            "cap8B",
            "cap8C",
            "cap8D",
            "cap8E",
            "cap8F",
            "cap8G",
            "cap8L",
            "cap8M",
            "cap8N",
            "cap8O",
            "cap8P",
            "clfA",
            "clfB",
            "ebp",
            "esaA",
            "esaB",
            "esaC",
            "essA",
            "essB",
            "essC",
            "esxA",
            "esxB",
            "fnbA",
            "fnbB",
            "geh",
            "hlb",
            "hld",
            "hlgA",
            "hlgB",
            "hlgC",
            "hly/hla",
            "hysA",
            "icaA",
            "icaB",
            "icaC",
            "icaD",
            "icaR",
            "isdA",
            "isdB",
            "isdC",
            "isdD",
            "isdE",
            "isdF",
            "isdG",
            "lip",
            "lukF-PV",
            "map",
            "sak",
            "sbi",
            "sdrC",
            "sdrD",
            "sdrE",
            "sed",
            "spa",
            "srtB",
            "sspA",
            "sspB",
            "sspC"
        ],
        "Period": "pre_COVID"
    },
    "510sab": {
        "Location": "USA",
        "Year": "2018",
        "ST": "5",
        "CC": "CC5",
        "spa_type": [
            "t002"
        ],
        "Acquired_ARGs": [
            "blaI_of_Z__BETA-LACTAM",
            "blaR1__BETA-LACTAM",
            "blaZ__BETA-LACTAM",
            "fosB-Saur__FOSFOMYCIN",
            "mecA__METHICILLIN",
            "tet(38)__TETRACYCLINE"
        ],
        "Point_mutations_ARGs": [],
        "VFs": [
            "adsA",
            "aur",
            "cap8A",
            "cap8B",
            "cap8C",
            "cap8D",
            "cap8E",
            "cap8F",
            "cap8G",
            "cap8L",
            "cap8M",
            "cap8N",
            "cap8O",
            "cap8P",
            "chp",
            "clfB",
            "ebp",
            "esaA",
            "esaB",
            "esaC",
            "essA",
            "essB",
            "essC",
            "esxA",
            "esxB",
            "fnbA",
            "fnbB",
            "geh",
            "hlb",
            "hld",
            "hlgA",
            "hlgB",
            "hlgC",
            "hly/hla",
            "hysA",
            "icaA",
            "icaB",
            "icaC",
            "icaD",
            "icaR",
            "isdA",
            "isdB",
            "isdC",
            "isdD",
            "isdE",
            "isdF",
            "isdG",
            "lip",
            "lukF-PV",
            "map",
            "sak",
            "sbi",
            "scn",
            "sdrC",
            "sdrE",
            "spa",
            "srtB",
            "sspA",
            "sspB",
            "sspC"
        ],
        "Period": "pre_COVID"
    },
    "512sab": {
        "Location": "USA",
        "Year": "2018",
        "ST": "5",
        "CC": "CC5",
        "spa_type": [
            "t002"
        ],
        "Acquired_ARGs": [
            "aph(3')-IIIa__AMIKACIN_KANAMYCIN",
            "blaI_of_Z__BETA-LACTAM",
            "blaR1__BETA-LACTAM",
            "blaZ__BETA-LACTAM",
            "dfrG__TRIMETHOPRIM",
            "erm(C)__MACROLIDE",
            "fosB-Saur__FOSFOMYCIN",
            "mecA__METHICILLIN",
            "mph(C)__MACROLIDE",
            "msr(A)__MACROLIDE",
            "sat4__STREPTOTHRICIN",
            "tet(38)__TETRACYCLINE"
        ],
        "Point_mutations_ARGs": [],
        "VFs": [
            "adsA",
            "aur",
            "cap8A",
            "cap8B",
            "cap8C",
            "cap8D",
            "cap8E",
            "cap8F",
            "cap8G",
            "cap8L",
            "cap8M",
            "cap8N",
            "cap8O",
            "cap8P",
            "chp",
            "clfA",
            "clfB",
            "ebp",
            "esaA",
            "esaB",
            "esaC",
            "essA",
            "essB",
            "essC",
            "esxA",
            "esxB",
            "fnbB",
            "geh",
            "hlb",
            "hld",
            "hlgA",
            "hlgB",
            "hlgC",
            "hly/hla",
            "hysA",
            "icaA",
            "icaB",
            "icaC",
            "icaD",
            "icaR",
            "isdA",
            "isdB",
            "isdC",
            "isdD",
            "isdE",
            "isdF",
            "isdG",
            "lip",
            "lukF-PV",
            "lukS-PV",
            "map",
            "sak",
            "sbi",
            "scn",
            "sdrC",
            "sdrD",
            "sdrE",
            "selk",
            "selq",
            "spa",
            "srtB",
            "sspA",
            "sspB",
            "sspC"
        ],
        "Period": "pre_COVID"
    },
    "554sab": {
        "Location": "USA",
        "Year": "2019",
        "ST": "5",
        "CC": "CC5",
        "spa_type": [
            "t306"
        ],
        "Acquired_ARGs": [
            "fosB-Saur__FOSFOMYCIN",
            "tet(38)__TETRACYCLINE"
        ],
        "Point_mutations_ARGs": [],
        "VFs": [
            "adsA",
            "aur",
            "cap8A",
            "cap8B",
            "cap8C",
            "cap8D",
            "cap8E",
            "cap8F",
            "cap8G",
            "cap8L",
            "cap8M",
            "cap8N",
            "cap8O",
            "cap8P",
            "chp",
            "clfA",
            "clfB",
            "ebp",
            "esaA",
            "esaB",
            "esaC",
            "essA",
            "essB",
            "essC",
            "esxA",
            "esxB",
            "fnbA",
            "fnbB",
            "geh",
            "hlb",
            "hld",
            "hlgA",
            "hlgB",
            "hlgC",
            "hly/hla",
            "hysA",
            "icaA",
            "icaB",
            "icaC",
            "icaD",
            "icaR",
            "isdA",
            "isdB",
            "isdC",
            "isdD",
            "isdE",
            "isdF",
            "isdG",
            "lip",
            "lukF-PV",
            "map",
            "sak",
            "sbi",
            "scn",
            "sdrC",
            "sdrD",
            "sdrE",
            "spa",
            "srtB",
            "sspA",
            "sspB",
            "sspC"
        ],
        "Period": "pre_COVID"
    },
    "555sab": {
        "Location": "USA",
        "Year": "2019",
        "ST": "5",
        "CC": "CC5",
        "spa_type": [
            "t002"
        ],
        "Acquired_ARGs": [
            "blaI_of_Z__BETA-LACTAM",
            "blaR1__BETA-LACTAM",
            "blaZ__BETA-LACTAM",
            "fosB-Saur__FOSFOMYCIN",
            "tet(38)__TETRACYCLINE"
        ],
        "Point_mutations_ARGs": [],
        "VFs": [
            "adsA",
            "aur",
            "cap8A",
            "cap8B",
            "cap8C",
            "cap8D",
            "cap8E",
            "cap8F",
            "cap8G",
            "cap8L",
            "cap8M",
            "cap8N",
            "cap8O",
            "cap8P",
            "chp",
            "clfA",
            "clfB",
            "ebp",
            "esaA",
            "esaB",
            "esaC",
            "essA",
            "essB",
            "essC",
            "esxA",
            "esxB",
            "fnbA",
            "fnbB",
            "geh",
            "hlb",
            "hld",
            "hlgA",
            "hlgB",
            "hlgC",
            "hly/hla",
            "hysA",
            "icaA",
            "icaB",
            "icaC",
            "icaD",
            "icaR",
            "isdA",
            "isdB",
            "isdC",
            "isdD",
            "isdE",
            "isdF",
            "isdG",
            "lip",
            "lukF-PV",
            "map",
            "sak",
            "sbi",
            "scn",
            "sdrC",
            "sdrD",
            "sdrE",
            "sea",
            "spa",
            "srtB",
            "sspA",
            "sspB",
            "sspC"
        ],
        "Period": "pre_COVID"
    },
    "557sab": {
        "Location": "USA",
        "Year": "2019",
        "ST": "5",
        "CC": "CC5",
        "spa_type": [
            "t002"
        ],
        "Acquired_ARGs": [
            "ant(9)-Ia__SPECTINOMYCIN",
            "erm(A)__MACROLIDE",
            "fosB-Saur__FOSFOMYCIN",
            "tet(38)__TETRACYCLINE"
        ],
        "Point_mutations_ARGs": [
            "grlA_E84G__Ciprofloxacin",
            "grlA_S80Y__Ciprofloxacin",
            "gyrA_S84L__Ciprofloxacin"
        ],
        "VFs": [
            "adsA",
            "aur",
            "cap8A",
            "cap8B",
            "cap8C",
            "cap8D",
            "cap8E",
            "cap8F",
            "cap8G",
            "cap8L",
            "cap8M",
            "cap8N",
            "cap8O",
            "cap8P",
            "chp",
            "clfA",
            "clfB",
            "ebp",
            "esaA",
            "esaB",
            "esaC",
            "essA",
            "essB",
            "essC",
            "esxA",
            "esxB",
            "fnbA",
            "fnbB",
            "geh",
            "hlb",
            "hld",
            "hlgA",
            "hlgB",
            "hlgC",
            "hly/hla",
            "hysA",
            "icaA",
            "icaB",
            "icaC",
            "icaD",
            "icaR",
            "isdA",
            "isdB",
            "isdC",
            "isdD",
            "isdE",
            "isdF",
            "isdG",
            "lip",
            "lukF-PV",
            "map",
            "sak",
            "sbi",
            "scn",
            "sdrC",
            "sdrD",
            "sdrE",
            "spa",
            "srtB",
            "sspA",
            "sspB",
            "sspC"
        ],
        "Period": "pre_COVID"
    },
    "565sab": {
        "Location": "USA",
        "Year": "2019",
        "ST": "5",
        "CC": "CC5",
        "spa_type": [
            "t688"
        ],
        "Acquired_ARGs": [
            "erm(C)__MACROLIDE",
            "fosB-Saur__FOSFOMYCIN",
            "tet(38)__TETRACYCLINE",
            "tet(M)__TETRACYCLINE"
        ],
        "Point_mutations_ARGs": [],
        "VFs": [
            "adsA",
            "aur",
            "cap8A",
            "cap8B",
            "cap8C",
            "cap8D",
            "cap8E",
            "cap8F",
            "cap8G",
            "cap8L",
            "cap8M",
            "cap8N",
            "cap8O",
            "cap8P",
            "chp",
            "clfA",
            "clfB",
            "ebp",
            "esaA",
            "esaB",
            "esaC",
            "essA",
            "essB",
            "essC",
            "esxA",
            "esxB",
            "fnbA",
            "fnbB",
            "geh",
            "hlb",
            "hld",
            "hlgA",
            "hlgB",
            "hlgC",
            "hly/hla",
            "hysA",
            "icaA",
            "icaB",
            "icaC",
            "icaD",
            "icaR",
            "isdA",
            "isdB",
            "isdC",
            "isdD",
            "isdE",
            "isdF",
            "isdG",
            "lip",
            "lukF-PV",
            "map",
            "sak",
            "sbi",
            "scn",
            "sdrC",
            "sdrD",
            "sdrE",
            "spa",
            "srtB",
            "sspA",
            "sspB",
            "sspC"
        ],
        "Period": "pre_COVID"
    },
    "566sab": {
        "Location": "USA",
        "Year": "2019",
        "ST": "5",
        "CC": "CC5",
        "spa_type": [
            "t14225"
        ],
        "Acquired_ARGs": [
            "blaI_of_Z__BETA-LACTAM",
            "blaR1__BETA-LACTAM",
            "blaZ__BETA-LACTAM",
            "dfrG__TRIMETHOPRIM",
            "fosB-Saur__FOSFOMYCIN",
            "tet(38)__TETRACYCLINE"
        ],
        "Point_mutations_ARGs": [
            "grlA_S80F__Ciprofloxacin",
            "gyrA_S84L__Ciprofloxacin"
        ],
        "VFs": [
            "adsA",
            "aur",
            "cap8A",
            "cap8B",
            "cap8C",
            "cap8D",
            "cap8E",
            "cap8F",
            "cap8G",
            "cap8L",
            "cap8M",
            "cap8N",
            "cap8O",
            "cap8P",
            "clfA",
            "clfB",
            "ebp",
            "esaA",
            "esaB",
            "esaC",
            "essA",
            "essB",
            "essC",
            "esxA",
            "esxB",
            "fnbA",
            "fnbB",
            "geh",
            "hlb",
            "hld",
            "hlgA",
            "hlgB",
            "hlgC",
            "hly/hla",
            "hysA",
            "icaA",
            "icaB",
            "icaC",
            "icaD",
            "icaR",
            "isdA",
            "isdB",
            "isdC",
            "isdD",
            "isdE",
            "isdF",
            "isdG",
            "lip",
            "lukF-PV",
            "map",
            "sbi",
            "sdrC",
            "sdrD",
            "sdrE",
            "sed",
            "spa",
            "srtB",
            "sspA",
            "sspB",
            "sspC"
        ],
        "Period": "pre_COVID"
    },
    "567sab": {
        "Location": "USA",
        "Year": "2019",
        "ST": "5",
        "CC": "CC5",
        "spa_type": [
            "t548"
        ],
        "Acquired_ARGs": [
            "ant(9)-Ia__SPECTINOMYCIN",
            "blaI_of_Z__BETA-LACTAM",
            "blaR1__BETA-LACTAM",
            "blaZ__BETA-LACTAM",
            "erm(A)__MACROLIDE",
            "fosB-Saur__FOSFOMYCIN",
            "tet(38)__TETRACYCLINE"
        ],
        "Point_mutations_ARGs": [],
        "VFs": [
            "adsA",
            "aur",
            "cap8A",
            "cap8B",
            "cap8C",
            "cap8D",
            "cap8E",
            "cap8F",
            "cap8G",
            "cap8L",
            "cap8M",
            "cap8N",
            "cap8O",
            "cap8P",
            "chp",
            "clfA",
            "ebp",
            "esaA",
            "esaB",
            "esaC",
            "essA",
            "essB",
            "essC",
            "esxA",
            "esxB",
            "fnbA",
            "fnbB",
            "geh",
            "hlb",
            "hld",
            "hlgA",
            "hlgB",
            "hlgC",
            "hly/hla",
            "hysA",
            "icaA",
            "icaB",
            "icaC",
            "icaD",
            "icaR",
            "isdA",
            "isdB",
            "isdC",
            "isdD",
            "isdE",
            "isdF",
            "isdG",
            "lip",
            "lukF-PV",
            "map",
            "sak",
            "sbi",
            "scn",
            "sdrC",
            "sdrD",
            "sdrE",
            "spa",
            "srtB",
            "sspA",
            "sspB",
            "sspC"
        ],
        "Period": "pre_COVID"
    },
    "569sab": {
        "Location": "USA",
        "Year": "2019",
        "ST": "5",
        "CC": "CC5",
        "spa_type": [
            "t548"
        ],
        "Acquired_ARGs": [
            "fosB-Saur__FOSFOMYCIN",
            "tet(38)__TETRACYCLINE"
        ],
        "Point_mutations_ARGs": [],
        "VFs": [
            "adsA",
            "aur",
            "cap8A",
            "cap8B",
            "cap8C",
            "cap8D",
            "cap8E",
            "cap8F",
            "cap8G",
            "cap8L",
            "cap8M",
            "cap8N",
            "cap8O",
            "cap8P",
            "chp",
            "clfA",
            "clfB",
            "ebp",
            "esaA",
            "esaB",
            "esaC",
            "essA",
            "essB",
            "essC",
            "esxA",
            "esxB",
            "fnbA",
            "fnbB",
            "geh",
            "hlb",
            "hld",
            "hlgB",
            "hlgC",
            "hly/hla",
            "hysA",
            "icaA",
            "icaB",
            "icaC",
            "icaD",
            "icaR",
            "isdA",
            "isdB",
            "isdC",
            "isdD",
            "isdE",
            "isdF",
            "isdG",
            "lip",
            "lukF-PV",
            "map",
            "sak",
            "sbi",
            "scn",
            "sdrC",
            "sdrD",
            "sea",
            "srtB",
            "sspA",
            "sspB",
            "sspC"
        ],
        "Period": "pre_COVID"
    },
    "573sab": {
        "Location": "USA",
        "Year": "2019",
        "ST": "5",
        "CC": "CC5",
        "spa_type": [
            "t002"
        ],
        "Acquired_ARGs": [
            "blaI_of_Z__BETA-LACTAM",
            "blaR1__BETA-LACTAM",
            "blaZ__BETA-LACTAM",
            "fosB-Saur__FOSFOMYCIN",
            "tet(38)__TETRACYCLINE"
        ],
        "Point_mutations_ARGs": [],
        "VFs": [
            "adsA",
            "aur",
            "cap8A",
            "cap8B",
            "cap8C",
            "cap8D",
            "cap8E",
            "cap8F",
            "cap8G",
            "cap8L",
            "cap8M",
            "cap8N",
            "cap8O",
            "cap8P",
            "chp",
            "clfA",
            "ebp",
            "esaA",
            "esaB",
            "esaC",
            "essA",
            "essB",
            "essC",
            "esxA",
            "esxB",
            "fnbA",
            "fnbB",
            "geh",
            "hlb",
            "hld",
            "hlgA",
            "hlgB",
            "hlgC",
            "hly/hla",
            "hysA",
            "icaA",
            "icaB",
            "icaC",
            "icaD",
            "icaR",
            "isdA",
            "isdB",
            "isdC",
            "isdD",
            "isdE",
            "isdF",
            "isdG",
            "lip",
            "lukF-PV",
            "map",
            "sak",
            "sbi",
            "scn",
            "sdrC",
            "sdrD",
            "sdrE",
            "sed",
            "srtB",
            "sspA",
            "sspB",
            "sspC"
        ],
        "Period": "pre_COVID"
    },
    "576sab": {
        "Location": "USA",
        "Year": "2019",
        "ST": "5",
        "CC": "CC5",
        "spa_type": [
            "23-17-34-17-16",
            "t1080"
        ],
        "Acquired_ARGs": [
            "blaI_of_Z__BETA-LACTAM",
            "blaR1__BETA-LACTAM",
            "blaZ__BETA-LACTAM",
            "fosB-Saur__FOSFOMYCIN",
            "tet(38)__TETRACYCLINE"
        ],
        "Point_mutations_ARGs": [],
        "VFs": [
            "adsA",
            "aur",
            "cap8A",
            "cap8B",
            "cap8C",
            "cap8D",
            "cap8E",
            "cap8F",
            "cap8G",
            "cap8L",
            "cap8M",
            "cap8N",
            "cap8O",
            "cap8P",
            "chp",
            "clfA",
            "clfB",
            "ebp",
            "esaA",
            "esaB",
            "esaC",
            "essA",
            "essB",
            "essC",
            "esxA",
            "esxB",
            "fnbA",
            "fnbB",
            "geh",
            "hlb",
            "hld",
            "hlgA",
            "hlgB",
            "hlgC",
            "hly/hla",
            "hysA",
            "icaA",
            "icaB",
            "icaC",
            "icaD",
            "icaR",
            "isdA",
            "isdB",
            "isdC",
            "isdD",
            "isdE",
            "isdF",
            "isdG",
            "lip",
            "lukF-PV",
            "map",
            "sak",
            "sbi",
            "scn",
            "sdrC",
            "sdrD",
            "sdrE",
            "sed",
            "spa",
            "srtB",
            "sspA",
            "sspB",
            "sspC"
        ],
        "Period": "pre_COVID"
    },
    "579sab": {
        "Location": "USA",
        "Year": "2019",
        "ST": "5",
        "CC": "CC5",
        "spa_type": [
            "t002",
            "t1399"
        ],
        "Acquired_ARGs": [
            "fosB-Saur__FOSFOMYCIN",
            "tet(38)__TETRACYCLINE"
        ],
        "Point_mutations_ARGs": [],
        "VFs": [
            "adsA",
            "aur",
            "cap8A",
            "cap8B",
            "cap8C",
            "cap8D",
            "cap8E",
            "cap8F",
            "cap8G",
            "cap8L",
            "cap8M",
            "cap8N",
            "cap8O",
            "cap8P",
            "chp",
            "clfA",
            "clfB",
            "ebp",
            "esaA",
            "esaB",
            "esaC",
            "essA",
            "essB",
            "essC",
            "esxA",
            "esxB",
            "fnbA",
            "fnbB",
            "geh",
            "hlb",
            "hld",
            "hlgA",
            "hlgB",
            "hlgC",
            "hly/hla",
            "hysA",
            "icaA",
            "icaB",
            "icaC",
            "icaD",
            "icaR",
            "isdA",
            "isdB",
            "isdC",
            "isdD",
            "isdE",
            "isdF",
            "isdG",
            "lip",
            "lukF-PV",
            "map",
            "sak",
            "sbi",
            "scn",
            "sdrC",
            "sdrD",
            "sdrE",
            "spa",
            "srtB",
            "sspA",
            "sspB",
            "sspC"
        ],
        "Period": "pre_COVID"
    },
    "587sab": {
        "Location": "USA",
        "Year": "2019",
        "ST": "5",
        "CC": "CC5",
        "spa_type": [
            "t062"
        ],
        "Acquired_ARGs": [
            "aph(3')-IIIa__AMIKACIN_KANAMYCIN",
            "blaI_of_Z__BETA-LACTAM",
            "blaR1__BETA-LACTAM",
            "blaZ__BETA-LACTAM",
            "fosB-Saur__FOSFOMYCIN",
            "msr(A)__MACROLIDE",
            "sat4__STREPTOTHRICIN",
            "tet(38)__TETRACYCLINE",
            "tet(K)__TETRACYCLINE"
        ],
        "Point_mutations_ARGs": [],
        "VFs": [
            "adsA",
            "aur",
            "cap8A",
            "cap8B",
            "cap8C",
            "cap8D",
            "cap8E",
            "cap8F",
            "cap8G",
            "cap8L",
            "cap8M",
            "cap8N",
            "cap8O",
            "cap8P",
            "chp",
            "clfA",
            "ebp",
            "esaA",
            "esaB",
            "esaC",
            "essA",
            "essB",
            "essC",
            "esxA",
            "esxB",
            "fnbA",
            "fnbB",
            "geh",
            "hlb",
            "hld",
            "hlgA",
            "hlgB",
            "hlgC",
            "hly/hla",
            "hysA",
            "icaA",
            "icaB",
            "icaC",
            "icaD",
            "icaR",
            "isdA",
            "isdB",
            "isdC",
            "isdD",
            "isdE",
            "isdF",
            "isdG",
            "lip",
            "lukF-PV",
            "map",
            "sak",
            "sbi",
            "scn",
            "sdrC",
            "sdrD",
            "sdrE",
            "sed",
            "spa",
            "srtB",
            "sspA",
            "sspB",
            "sspC"
        ],
        "Period": "pre_COVID"
    },
    "592sab": {
        "Location": "USA",
        "Year": "2019",
        "ST": "5",
        "CC": "CC5",
        "spa_type": [
            "t002"
        ],
        "Acquired_ARGs": [
            "ant(4')-Ia__KANAMYCIN_TOBRAMYCIN",
            "ant(9)-Ia__SPECTINOMYCIN",
            "blaI_of_Z__BETA-LACTAM",
            "blaR1__BETA-LACTAM",
            "blaZ__BETA-LACTAM",
            "bleO__BLEOMYCIN",
            "erm(A)__MACROLIDE",
            "fosB-Saur__FOSFOMYCIN",
            "mecA__METHICILLIN",
            "mecI_of_mecA__METHICILLIN",
            "mecR1__METHICILLIN",
            "tet(38)__TETRACYCLINE"
        ],
        "Point_mutations_ARGs": [
            "grlA_E84G__Ciprofloxacin",
            "grlA_S80Y__Ciprofloxacin",
            "gyrA_S84L__Ciprofloxacin"
        ],
        "VFs": [
            "adsA",
            "aur",
            "cap8A",
            "cap8B",
            "cap8C",
            "cap8D",
            "cap8E",
            "cap8F",
            "cap8G",
            "cap8L",
            "cap8M",
            "cap8N",
            "cap8O",
            "cap8P",
            "chp",
            "clfA",
            "clfB",
            "ebp",
            "esaA",
            "esaB",
            "esaC",
            "essA",
            "essB",
            "essC",
            "esxA",
            "esxB",
            "fnbA",
            "fnbB",
            "geh",
            "hlb",
            "hld",
            "hlgA",
            "hlgB",
            "hlgC",
            "hly/hla",
            "hysA",
            "icaA",
            "icaB",
            "icaC",
            "icaD",
            "icaR",
            "isdA",
            "isdB",
            "isdC",
            "isdD",
            "isdE",
            "isdF",
            "isdG",
            "lip",
            "lukF-PV",
            "map",
            "sak",
            "sbi",
            "scn",
            "sdrC",
            "sdrD",
            "sdrE",
            "sed",
            "spa",
            "srtB",
            "sspA",
            "sspB",
            "sspC"
        ],
        "Period": "pre_COVID"
    },
    "596sab": {
        "Location": "USA",
        "Year": "2019",
        "ST": "5",
        "CC": "CC5",
        "spa_type": [
            "t002"
        ],
        "Acquired_ARGs": [
            "ant(4')-Ia__KANAMYCIN_TOBRAMYCIN",
            "ant(9)-Ia__SPECTINOMYCIN",
            "blaI_of_Z__BETA-LACTAM",
            "blaR1__BETA-LACTAM",
            "blaZ__BETA-LACTAM",
            "bleO__BLEOMYCIN",
            "erm(A)__MACROLIDE",
            "fosB-Saur__FOSFOMYCIN",
            "mecA__METHICILLIN",
            "mecI_of_mecA__METHICILLIN",
            "mecR1__METHICILLIN",
            "tet(38)__TETRACYCLINE"
        ],
        "Point_mutations_ARGs": [
            "grlA_E84G__Ciprofloxacin",
            "grlA_S80Y__Ciprofloxacin",
            "gyrA_S84L__Ciprofloxacin"
        ],
        "VFs": [
            "adsA",
            "aur",
            "cap8A",
            "cap8B",
            "cap8C",
            "cap8D",
            "cap8E",
            "cap8F",
            "cap8G",
            "cap8L",
            "cap8M",
            "cap8N",
            "cap8O",
            "cap8P",
            "chp",
            "clfB",
            "ebp",
            "esaA",
            "esaB",
            "esaC",
            "essA",
            "essB",
            "essC",
            "esxA",
            "esxB",
            "fnbA",
            "fnbB",
            "geh",
            "hlb",
            "hld",
            "hlgA",
            "hlgB",
            "hlgC",
            "hly/hla",
            "hysA",
            "icaA",
            "icaB",
            "icaC",
            "icaD",
            "icaR",
            "isdA",
            "isdB",
            "isdC",
            "isdD",
            "isdE",
            "isdF",
            "isdG",
            "lip",
            "lukF-PV",
            "map",
            "sak",
            "sbi",
            "scn",
            "sdrC",
            "sdrD",
            "sdrE",
            "sed",
            "spa",
            "srtB",
            "sspA",
            "sspB",
            "sspC"
        ],
        "Period": "pre_COVID"
    },
    "597sab": {
        "Location": "USA",
        "Year": "2019",
        "ST": "5",
        "CC": "CC5",
        "spa_type": [
            "t002"
        ],
        "Acquired_ARGs": [
            "ant(4')-Ia__KANAMYCIN_TOBRAMYCIN",
            "ant(9)-Ia__SPECTINOMYCIN",
            "blaI_of_Z__BETA-LACTAM",
            "blaR1__BETA-LACTAM",
            "blaZ__BETA-LACTAM",
            "bleO__BLEOMYCIN",
            "erm(A)__MACROLIDE",
            "fosB-Saur__FOSFOMYCIN",
            "mecA__METHICILLIN",
            "mecI_of_mecA__METHICILLIN",
            "mecR1__METHICILLIN",
            "tet(38)__TETRACYCLINE"
        ],
        "Point_mutations_ARGs": [
            "grlA_E84G__Ciprofloxacin",
            "grlA_S80Y__Ciprofloxacin",
            "gyrA_S84L__Ciprofloxacin"
        ],
        "VFs": [
            "adsA",
            "aur",
            "cap8A",
            "cap8B",
            "cap8C",
            "cap8D",
            "cap8E",
            "cap8F",
            "cap8G",
            "cap8L",
            "cap8M",
            "cap8N",
            "cap8O",
            "cap8P",
            "chp",
            "clfA",
            "clfB",
            "ebp",
            "esaA",
            "esaB",
            "esaC",
            "essA",
            "essB",
            "essC",
            "esxA",
            "esxB",
            "fnbA",
            "fnbB",
            "geh",
            "hlb",
            "hld",
            "hlgA",
            "hlgB",
            "hlgC",
            "hly/hla",
            "hysA",
            "icaA",
            "icaB",
            "icaC",
            "icaD",
            "icaR",
            "isdA",
            "isdB",
            "isdC",
            "isdD",
            "isdE",
            "isdF",
            "isdG",
            "lip",
            "lukF-PV",
            "map",
            "sak",
            "sbi",
            "scn",
            "sdrC",
            "sdrD",
            "sdrE",
            "sed",
            "spa",
            "srtB",
            "sspA",
            "sspB",
            "sspC"
        ],
        "Period": "pre_COVID"
    },
    "599sab": {
        "Location": "USA",
        "Year": "2019",
        "ST": "5",
        "CC": "CC5",
        "spa_type": [
            "t111"
        ],
        "Acquired_ARGs": [
            "fosB-Saur__FOSFOMYCIN",
            "tet(38)__TETRACYCLINE"
        ],
        "Point_mutations_ARGs": [],
        "VFs": [
            "adsA",
            "aur",
            "cap8A",
            "cap8B",
            "cap8C",
            "cap8D",
            "cap8E",
            "cap8F",
            "cap8G",
            "cap8L",
            "cap8M",
            "cap8N",
            "cap8O",
            "cap8P",
            "chp",
            "clfA",
            "clfB",
            "ebp",
            "esaA",
            "esaB",
            "esaC",
            "essA",
            "essB",
            "essC",
            "esxA",
            "esxB",
            "fnbA",
            "fnbB",
            "geh",
            "hlb",
            "hld",
            "hlgA",
            "hlgB",
            "hlgC",
            "hly/hla",
            "hysA",
            "icaA",
            "icaB",
            "icaC",
            "icaD",
            "icaR",
            "isdA",
            "isdB",
            "isdC",
            "isdD",
            "isdE",
            "isdF",
            "isdG",
            "lip",
            "lukF-PV",
            "map",
            "sak",
            "sbi",
            "scn",
            "sdrC",
            "sdrD",
            "sdrE",
            "sea",
            "srtB",
            "sspA",
            "sspB",
            "sspC"
        ],
        "Period": "pre_COVID"
    },
    "612sab": {
        "Location": "USA",
        "Year": "2019",
        "ST": "5",
        "CC": "CC5",
        "spa_type": [
            "t002"
        ],
        "Acquired_ARGs": [
            "fosB-Saur__FOSFOMYCIN",
            "tet(38)__TETRACYCLINE"
        ],
        "Point_mutations_ARGs": [],
        "VFs": [
            "adsA",
            "aur",
            "cap8A",
            "cap8B",
            "cap8C",
            "cap8D",
            "cap8E",
            "cap8F",
            "cap8G",
            "cap8L",
            "cap8M",
            "cap8N",
            "cap8O",
            "cap8P",
            "clfA",
            "clfB",
            "ebp",
            "esaA",
            "esaB",
            "esaC",
            "essA",
            "essB",
            "essC",
            "esxA",
            "esxB",
            "fnbA",
            "geh",
            "hlb",
            "hld",
            "hlgA",
            "hlgB",
            "hlgC",
            "hly/hla",
            "hysA",
            "icaA",
            "icaB",
            "icaC",
            "icaD",
            "icaR",
            "isdA",
            "isdB",
            "isdC",
            "isdD",
            "isdE",
            "isdF",
            "isdG",
            "lip",
            "lukF-PV",
            "map",
            "sak",
            "sbi",
            "scn",
            "sdrC",
            "sdrD",
            "sdrE",
            "sed",
            "spa",
            "srtB",
            "sspA",
            "sspB",
            "sspC"
        ],
        "Period": "pre_COVID"
    },
    "624sab": {
        "Location": "USA",
        "Year": "2019",
        "ST": "5",
        "CC": "CC5",
        "spa_type": [
            "t179"
        ],
        "Acquired_ARGs": [
            "blaI_of_Z__BETA-LACTAM",
            "blaR1__BETA-LACTAM",
            "blaZ__BETA-LACTAM",
            "fosB-Saur__FOSFOMYCIN",
            "tet(38)__TETRACYCLINE"
        ],
        "Point_mutations_ARGs": [],
        "VFs": [
            "adsA",
            "aur",
            "cap8A",
            "cap8B",
            "cap8C",
            "cap8D",
            "cap8E",
            "cap8F",
            "cap8G",
            "cap8L",
            "cap8M",
            "cap8N",
            "cap8O",
            "cap8P",
            "chp",
            "clfA",
            "clfB",
            "ebp",
            "esaA",
            "esaB",
            "esaC",
            "essA",
            "essB",
            "essC",
            "esxA",
            "esxB",
            "fnbA",
            "fnbB",
            "geh",
            "hlb",
            "hld",
            "hlgA",
            "hlgB",
            "hlgC",
            "hly/hla",
            "hysA",
            "icaA",
            "icaB",
            "icaC",
            "icaD",
            "icaR",
            "isdA",
            "isdB",
            "isdC",
            "isdD",
            "isdE",
            "isdF",
            "isdG",
            "lip",
            "lukF-PV",
            "map",
            "sak",
            "sbi",
            "scn",
            "sdrC",
            "sdrD",
            "sdrE",
            "sed",
            "spa",
            "srtB",
            "sspA",
            "sspB",
            "sspC"
        ],
        "Period": "pre_COVID"
    },
    "636sab": {
        "Location": "USA",
        "Year": "2019",
        "ST": "5",
        "CC": "CC5",
        "spa_type": [
            "t548"
        ],
        "Acquired_ARGs": [
            "ant(4')-Ia__KANAMYCIN_TOBRAMYCIN",
            "blaI_of_Z__BETA-LACTAM",
            "blaR1__BETA-LACTAM",
            "blaZ__BETA-LACTAM",
            "fosB-Saur__FOSFOMYCIN",
            "mupA__MUPIROCIN",
            "tet(38)__TETRACYCLINE"
        ],
        "Point_mutations_ARGs": [],
        "VFs": [
            "adsA",
            "aur",
            "cap8A",
            "cap8B",
            "cap8C",
            "cap8D",
            "cap8E",
            "cap8F",
            "cap8G",
            "cap8L",
            "cap8M",
            "cap8N",
            "cap8O",
            "cap8P",
            "chp",
            "clfA",
            "clfB",
            "ebp",
            "esaA",
            "esaB",
            "esaC",
            "essA",
            "essB",
            "essC",
            "esxA",
            "esxB",
            "fnbA",
            "fnbB",
            "geh",
            "hlb",
            "hld",
            "hlgA",
            "hlgB",
            "hlgC",
            "hly/hla",
            "hysA",
            "icaA",
            "icaB",
            "icaC",
            "icaD",
            "icaR",
            "isdA",
            "isdB",
            "isdC",
            "isdD",
            "isdE",
            "isdF",
            "isdG",
            "lip",
            "lukF-PV",
            "map",
            "sak",
            "sbi",
            "scn",
            "sdrC",
            "sdrD",
            "sdrE",
            "sea",
            "spa",
            "srtB",
            "sspA",
            "sspB",
            "sspC"
        ],
        "Period": "pre_COVID"
    },
    "645sab": {
        "Location": "USA",
        "Year": "2019",
        "ST": "5",
        "CC": "CC5",
        "spa_type": [
            "t045"
        ],
        "Acquired_ARGs": [
            "blaI_of_Z__BETA-LACTAM",
            "blaR1__BETA-LACTAM",
            "blaZ__BETA-LACTAM",
            "fosB-Saur__FOSFOMYCIN",
            "tet(38)__TETRACYCLINE"
        ],
        "Point_mutations_ARGs": [],
        "VFs": [
            "adsA",
            "aur",
            "cap8A",
            "cap8B",
            "cap8C",
            "cap8D",
            "cap8E",
            "cap8F",
            "cap8G",
            "cap8L",
            "cap8M",
            "cap8N",
            "cap8O",
            "cap8P",
            "chp",
            "clfA",
            "clfB",
            "ebp",
            "esaA",
            "esaB",
            "esaC",
            "essA",
            "essB",
            "essC",
            "esxA",
            "esxB",
            "fnbA",
            "fnbB",
            "geh",
            "hlb",
            "hld",
            "hlgA",
            "hlgB",
            "hlgC",
            "hly/hla",
            "hysA",
            "icaA",
            "icaB",
            "icaC",
            "icaD",
            "icaR",
            "isdA",
            "isdB",
            "isdC",
            "isdD",
            "isdE",
            "isdF",
            "isdG",
            "lip",
            "lukF-PV",
            "map",
            "sak",
            "sbi",
            "scn",
            "sdrC",
            "sdrD",
            "sdrE",
            "sed",
            "spa",
            "srtB",
            "sspA",
            "sspB",
            "sspC"
        ],
        "Period": "pre_COVID"
    },
    "680sab": {
        "Location": "USA",
        "Year": "2020",
        "ST": "5",
        "CC": "CC5",
        "spa_type": [
            "t1305"
        ],
        "Acquired_ARGs": [
            "fosB-Saur__FOSFOMYCIN",
            "tet(38)__TETRACYCLINE",
            "tet(K)__TETRACYCLINE"
        ],
        "Point_mutations_ARGs": [
            "grlA_E84K__Ciprofloxacin"
        ],
        "VFs": [
            "adsA",
            "aur",
            "cap8A",
            "cap8B",
            "cap8C",
            "cap8D",
            "cap8E",
            "cap8F",
            "cap8G",
            "cap8L",
            "cap8M",
            "cap8N",
            "cap8O",
            "cap8P",
            "clfA",
            "clfB",
            "ebp",
            "esaA",
            "esaB",
            "esaC",
            "essA",
            "essB",
            "essC",
            "esxA",
            "esxB",
            "fnbA",
            "fnbB",
            "geh",
            "hlb",
            "hld",
            "hlgA",
            "hlgB",
            "hlgC",
            "hly/hla",
            "hysA",
            "icaA",
            "icaB",
            "icaC",
            "icaD",
            "icaR",
            "isdA",
            "isdB",
            "isdC",
            "isdD",
            "isdE",
            "isdF",
            "isdG",
            "lip",
            "lukF-PV",
            "map",
            "sak",
            "sbi",
            "scn",
            "sdrC",
            "sdrD",
            "sdrE",
            "sea",
            "srtB",
            "sspA",
            "sspB",
            "sspC"
        ],
        "Period": "pre_COVID"
    },
    "685sab": {
        "Location": "USA",
        "Year": "2020",
        "ST": "5",
        "CC": "CC5",
        "spa_type": [
            "t002"
        ],
        "Acquired_ARGs": [
            "fosB-Saur__FOSFOMYCIN",
            "tet(38)__TETRACYCLINE"
        ],
        "Point_mutations_ARGs": [],
        "VFs": [
            "adsA",
            "aur",
            "cap8A",
            "cap8B",
            "cap8C",
            "cap8D",
            "cap8E",
            "cap8F",
            "cap8G",
            "cap8L",
            "cap8M",
            "cap8N",
            "cap8O",
            "cap8P",
            "chp",
            "clfA",
            "clfB",
            "ebp",
            "esaA",
            "esaB",
            "esaC",
            "essA",
            "essB",
            "essC",
            "esxA",
            "esxB",
            "fnbA",
            "fnbB",
            "geh",
            "hlb",
            "hld",
            "hlgA",
            "hlgB",
            "hlgC",
            "hly/hla",
            "hysA",
            "icaA",
            "icaB",
            "icaC",
            "icaD",
            "icaR",
            "isdA",
            "isdB",
            "isdC",
            "isdD",
            "isdE",
            "isdF",
            "isdG",
            "lip",
            "lukF-PV",
            "map",
            "sak",
            "sbi",
            "scn",
            "sdrC",
            "sdrD",
            "sdrE",
            "sea",
            "spa",
            "srtB",
            "sspA",
            "sspB",
            "sspC"
        ],
        "Period": "pre_COVID"
    },
    "686sab": {
        "Location": "USA",
        "Year": "2020",
        "ST": "5",
        "CC": "CC5",
        "spa_type": [
            "t002"
        ],
        "Acquired_ARGs": [
            "fosB-Saur__FOSFOMYCIN",
            "tet(38)__TETRACYCLINE"
        ],
        "Point_mutations_ARGs": [],
        "VFs": [
            "adsA",
            "aur",
            "cap8A",
            "cap8B",
            "cap8C",
            "cap8D",
            "cap8E",
            "cap8F",
            "cap8G",
            "cap8L",
            "cap8M",
            "cap8N",
            "cap8O",
            "cap8P",
            "chp",
            "clfA",
            "clfB",
            "ebp",
            "esaA",
            "esaB",
            "esaC",
            "essA",
            "essB",
            "essC",
            "esxA",
            "esxB",
            "fnbA",
            "fnbB",
            "geh",
            "hlb",
            "hld",
            "hlgA",
            "hlgB",
            "hlgC",
            "hly/hla",
            "hysA",
            "icaA",
            "icaB",
            "icaC",
            "icaD",
            "icaR",
            "isdA",
            "isdB",
            "isdC",
            "isdD",
            "isdE",
            "isdF",
            "isdG",
            "lip",
            "lukF-PV",
            "map",
            "sak",
            "sbi",
            "scn",
            "sdrC",
            "spa",
            "srtB",
            "sspA",
            "sspB",
            "sspC"
        ],
        "Period": "pre_COVID"
    },
    "693sab": {
        "Location": "USA",
        "Year": "2020",
        "ST": "5",
        "CC": "CC5",
        "spa_type": [
            "t002"
        ],
        "Acquired_ARGs": [
            "ant(4')-Ia__KANAMYCIN_TOBRAMYCIN",
            "ant(9)-Ia__SPECTINOMYCIN",
            "blaI_of_Z__BETA-LACTAM",
            "blaR1__BETA-LACTAM",
            "blaZ__BETA-LACTAM",
            "bleO__BLEOMYCIN",
            "erm(A)__MACROLIDE",
            "fosB-Saur__FOSFOMYCIN",
            "mecA__METHICILLIN",
            "mecI_of_mecA__METHICILLIN",
            "mecR1__METHICILLIN",
            "mph(C)__MACROLIDE",
            "msr(A)__MACROLIDE",
            "tet(38)__TETRACYCLINE"
        ],
        "Point_mutations_ARGs": [
            "grlA_E84G__Ciprofloxacin",
            "grlA_S80Y__Ciprofloxacin",
            "gyrA_S84L__Ciprofloxacin",
            "ileS_V588F__Mupirocin"
        ],
        "VFs": [
            "adsA",
            "aur",
            "cap8A",
            "cap8B",
            "cap8C",
            "cap8D",
            "cap8E",
            "cap8F",
            "cap8G",
            "cap8L",
            "cap8M",
            "cap8N",
            "cap8O",
            "cap8P",
            "chp",
            "clfA",
            "clfB",
            "ebp",
            "esaA",
            "esaB",
            "esaC",
            "essA",
            "essB",
            "essC",
            "esxA",
            "esxB",
            "fnbA",
            "fnbB",
            "geh",
            "hlb",
            "hld",
            "hlgA",
            "hlgB",
            "hlgC",
            "hly/hla",
            "hysA",
            "icaA",
            "icaB",
            "icaC",
            "icaD",
            "icaR",
            "isdA",
            "isdB",
            "isdC",
            "isdD",
            "isdE",
            "isdF",
            "isdG",
            "lip",
            "lukF-PV",
            "map",
            "sak",
            "sbi",
            "scn",
            "sdrC",
            "sdrD",
            "sdrE",
            "spa",
            "srtB",
            "sspA",
            "sspB",
            "sspC"
        ],
        "Period": "pre_COVID"
    },
    "699sab": {
        "Location": "USA",
        "Year": "2016",
        "ST": "5",
        "CC": "CC5",
        "spa_type": [
            "t002"
        ],
        "Acquired_ARGs": [
            "ant(4')-Ia__KANAMYCIN_TOBRAMYCIN",
            "ant(9)-Ia__SPECTINOMYCIN",
            "blaI_of_Z__BETA-LACTAM",
            "blaR1__BETA-LACTAM",
            "blaZ__BETA-LACTAM",
            "bleO__BLEOMYCIN",
            "erm(A)__MACROLIDE",
            "fosB-Saur__FOSFOMYCIN",
            "mecA__METHICILLIN",
            "mecI_of_mecA__METHICILLIN",
            "mecR1__METHICILLIN",
            "tet(38)__TETRACYCLINE"
        ],
        "Point_mutations_ARGs": [
            "grlA_E84G__Ciprofloxacin",
            "grlA_S80Y__Ciprofloxacin",
            "gyrA_S84L__Ciprofloxacin"
        ],
        "VFs": [
            "adsA",
            "aur",
            "cap8A",
            "cap8B",
            "cap8C",
            "cap8D",
            "cap8E",
            "cap8F",
            "cap8G",
            "cap8L",
            "cap8M",
            "cap8N",
            "cap8O",
            "cap8P",
            "chp",
            "clfA",
            "clfB",
            "ebp",
            "esaA",
            "esaB",
            "esaC",
            "essA",
            "essB",
            "essC",
            "esxA",
            "esxB",
            "fnbA",
            "fnbB",
            "geh",
            "hlb",
            "hld",
            "hlgA",
            "hlgB",
            "hlgC",
            "hly/hla",
            "hysA",
            "icaA",
            "icaB",
            "icaC",
            "icaD",
            "icaR",
            "isdA",
            "isdB",
            "isdC",
            "isdD",
            "isdE",
            "isdF",
            "isdG",
            "lip",
            "lukF-PV",
            "map",
            "sak",
            "sbi",
            "scn",
            "sdrC",
            "sdrD",
            "sdrE",
            "sed",
            "spa",
            "srtB",
            "sspA",
            "sspB",
            "sspC"
        ],
        "Period": "pre_COVID"
    },
    "700sab": {
        "Location": "USA",
        "Year": "2016",
        "ST": "5",
        "CC": "CC5",
        "spa_type": [
            "t002"
        ],
        "Acquired_ARGs": [
            "ant(4')-Ia__KANAMYCIN_TOBRAMYCIN",
            "ant(9)-Ia__SPECTINOMYCIN",
            "aph(3')-IIIa__AMIKACIN_KANAMYCIN",
            "blaI_of_Z__BETA-LACTAM",
            "blaR1__BETA-LACTAM",
            "blaZ__BETA-LACTAM",
            "bleO__BLEOMYCIN",
            "erm(A)__MACROLIDE",
            "fosB-Saur__FOSFOMYCIN",
            "mecA__METHICILLIN",
            "mecI_of_mecA__METHICILLIN",
            "mecR1__METHICILLIN",
            "mph(C)__MACROLIDE",
            "msr(A)__MACROLIDE",
            "sat4__STREPTOTHRICIN",
            "tet(38)__TETRACYCLINE"
        ],
        "Point_mutations_ARGs": [
            "grlA_E84G__Ciprofloxacin",
            "grlA_S80Y__Ciprofloxacin",
            "gyrA_S84L__Ciprofloxacin",
            "ileS_V588F__Mupirocin"
        ],
        "VFs": [
            "adsA",
            "aur",
            "cap8A",
            "cap8B",
            "cap8C",
            "cap8D",
            "cap8E",
            "cap8F",
            "cap8G",
            "cap8L",
            "cap8M",
            "cap8N",
            "cap8O",
            "cap8P",
            "chp",
            "clfA",
            "clfB",
            "ebp",
            "esaA",
            "esaB",
            "esaC",
            "essA",
            "essB",
            "essC",
            "esxA",
            "esxB",
            "fnbA",
            "fnbB",
            "geh",
            "hlb",
            "hld",
            "hlgA",
            "hlgB",
            "hlgC",
            "hly/hla",
            "hysA",
            "icaA",
            "icaB",
            "icaC",
            "icaD",
            "icaR",
            "isdA",
            "isdB",
            "isdC",
            "isdD",
            "isdE",
            "isdF",
            "isdG",
            "lip",
            "lukF-PV",
            "map",
            "sak",
            "sbi",
            "scn",
            "sdrC",
            "sdrD",
            "sdrE",
            "spa",
            "srtB",
            "sspA",
            "sspB",
            "sspC"
        ],
        "Period": "pre_COVID"
    },
    "707sab": {
        "Location": "USA",
        "Year": "2016",
        "ST": "5",
        "CC": "CC5",
        "spa_type": [
            "t002"
        ],
        "Acquired_ARGs": [
            "ant(4')-Ia__KANAMYCIN_TOBRAMYCIN",
            "ant(9)-Ia__SPECTINOMYCIN",
            "blaI_of_Z__BETA-LACTAM",
            "blaR1__BETA-LACTAM",
            "blaZ__BETA-LACTAM",
            "bleO__BLEOMYCIN",
            "erm(A)__MACROLIDE",
            "fosB-Saur__FOSFOMYCIN",
            "mecA__METHICILLIN",
            "mecI_of_mecA__METHICILLIN",
            "mecR1__METHICILLIN",
            "tet(38)__TETRACYCLINE"
        ],
        "Point_mutations_ARGs": [
            "grlA_E84G__Ciprofloxacin",
            "grlA_S80Y__Ciprofloxacin",
            "gyrA_S84L__Ciprofloxacin"
        ],
        "VFs": [
            "adsA",
            "aur",
            "cap8A",
            "cap8B",
            "cap8C",
            "cap8D",
            "cap8E",
            "cap8F",
            "cap8G",
            "cap8L",
            "cap8M",
            "cap8N",
            "cap8O",
            "cap8P",
            "clfA",
            "clfB",
            "ebp",
            "esaA",
            "esaB",
            "esaC",
            "essA",
            "essB",
            "essC",
            "esxA",
            "esxB",
            "fnbA",
            "fnbB",
            "geh",
            "hlb",
            "hld",
            "hlgA",
            "hlgB",
            "hlgC",
            "hly/hla",
            "hysA",
            "icaA",
            "icaB",
            "icaC",
            "icaD",
            "icaR",
            "isdA",
            "isdB",
            "isdC",
            "isdD",
            "isdE",
            "isdF",
            "isdG",
            "lip",
            "lukF-PV",
            "map",
            "sak",
            "sbi",
            "scn",
            "sdrC",
            "sdrD",
            "sdrE",
            "sed",
            "spa",
            "srtB",
            "sspA",
            "sspB",
            "sspC"
        ],
        "Period": "pre_COVID"
    },
    "729sab": {
        "Location": "USA",
        "Year": "2017",
        "ST": "5",
        "CC": "CC5",
        "spa_type": [
            "t450"
        ],
        "Acquired_ARGs": [
            "fosB-Saur__FOSFOMYCIN",
            "tet(38)__TETRACYCLINE"
        ],
        "Point_mutations_ARGs": [],
        "VFs": [
            "adsA",
            "aur",
            "cap8A",
            "cap8B",
            "cap8C",
            "cap8D",
            "cap8E",
            "cap8F",
            "cap8G",
            "cap8L",
            "cap8M",
            "cap8N",
            "cap8O",
            "cap8P",
            "chp",
            "clfA",
            "clfB",
            "ebp",
            "esaA",
            "esaB",
            "esaC",
            "essA",
            "essB",
            "essC",
            "esxA",
            "esxB",
            "fnbA",
            "fnbB",
            "geh",
            "hlb",
            "hld",
            "hlgA",
            "hlgB",
            "hlgC",
            "hly/hla",
            "hysA",
            "icaA",
            "icaB",
            "icaC",
            "icaD",
            "icaR",
            "isdA",
            "isdB",
            "isdC",
            "isdD",
            "isdE",
            "isdF",
            "isdG",
            "lip",
            "lukF-PV",
            "map",
            "sak",
            "sbi",
            "scn",
            "sdrC",
            "sdrD",
            "sdrE",
            "srtB",
            "sspA",
            "sspB",
            "sspC"
        ],
        "Period": "pre_COVID"
    },
    "734sab": {
        "Location": "USA",
        "Year": "2017",
        "ST": "5",
        "CC": "CC5",
        "spa_type": [
            "t002"
        ],
        "Acquired_ARGs": [
            "blaI_of_Z__BETA-LACTAM",
            "blaR1__BETA-LACTAM",
            "blaZ__BETA-LACTAM",
            "fosB-Saur__FOSFOMYCIN",
            "tet(38)__TETRACYCLINE"
        ],
        "Point_mutations_ARGs": [],
        "VFs": [
            "adsA",
            "aur",
            "cap8A",
            "cap8B",
            "cap8C",
            "cap8D",
            "cap8E",
            "cap8F",
            "cap8G",
            "cap8L",
            "cap8M",
            "cap8N",
            "cap8O",
            "cap8P",
            "chp",
            "clfA",
            "clfB",
            "ebp",
            "esaA",
            "esaB",
            "esaC",
            "essA",
            "essB",
            "essC",
            "esxA",
            "esxB",
            "fnbA",
            "fnbB",
            "geh",
            "hlb",
            "hld",
            "hlgA",
            "hlgB",
            "hlgC",
            "hly/hla",
            "hysA",
            "icaA",
            "icaB",
            "icaC",
            "icaD",
            "icaR",
            "isdA",
            "isdB",
            "isdC",
            "isdD",
            "isdE",
            "isdF",
            "isdG",
            "lip",
            "lukF-PV",
            "map",
            "sak",
            "sbi",
            "scn",
            "sdrC",
            "sdrD",
            "sdrE",
            "sea",
            "spa",
            "srtB",
            "sspA",
            "sspB",
            "sspC",
            "tsst-1"
        ],
        "Period": "pre_COVID"
    },
    "735sab": {
        "Location": "USA",
        "Year": "2017",
        "ST": "5",
        "CC": "CC5",
        "spa_type": [
            "t002"
        ],
        "Acquired_ARGs": [
            "ant(9)-Ia__SPECTINOMYCIN",
            "aph(2'')-Ih__AMIKACIN_GENTAMICIN_KANAMYCIN_TOBRAMYCIN",
            "blaI_of_Z__BETA-LACTAM",
            "blaR1__BETA-LACTAM",
            "blaZ__BETA-LACTAM",
            "dfrC__TRIMETHOPRIM",
            "erm(A)__MACROLIDE",
            "fosB-Saur__FOSFOMYCIN",
            "tet(38)__TETRACYCLINE"
        ],
        "Point_mutations_ARGs": [
            "grlA_E84G__Ciprofloxacin",
            "grlA_S80Y__Ciprofloxacin",
            "gyrA_S84L__Ciprofloxacin",
            "ileS_V588F__Mupirocin"
        ],
        "VFs": [
            "adsA",
            "aur",
            "cap8A",
            "cap8B",
            "cap8C",
            "cap8D",
            "cap8E",
            "cap8F",
            "cap8G",
            "cap8L",
            "cap8M",
            "cap8N",
            "cap8O",
            "cap8P",
            "clfA",
            "clfB",
            "ebp",
            "esaA",
            "esaB",
            "esaC",
            "essA",
            "essB",
            "essC",
            "esxA",
            "esxB",
            "fnbA",
            "fnbB",
            "geh",
            "hlb",
            "hld",
            "hlgA",
            "hlgB",
            "hlgC",
            "hly/hla",
            "hysA",
            "icaA",
            "icaB",
            "icaC",
            "icaD",
            "icaR",
            "isdA",
            "isdB",
            "isdC",
            "isdD",
            "isdE",
            "isdF",
            "isdG",
            "lip",
            "lukF-PV",
            "map",
            "sbi",
            "sdrC",
            "sdrD",
            "sdrE",
            "spa",
            "srtB",
            "sspA",
            "sspB",
            "sspC"
        ],
        "Period": "pre_COVID"
    },
    "742sab": {
        "Location": "USA",
        "Year": "2020",
        "ST": "5",
        "CC": "CC5",
        "spa_type": [
            "t002"
        ],
        "Acquired_ARGs": [
            "blaI_of_Z__BETA-LACTAM",
            "blaR1__BETA-LACTAM",
            "blaZ__BETA-LACTAM",
            "fosB-Saur__FOSFOMYCIN",
            "tet(38)__TETRACYCLINE"
        ],
        "Point_mutations_ARGs": [],
        "VFs": [
            "adsA",
            "aur",
            "cap8A",
            "cap8B",
            "cap8C",
            "cap8D",
            "cap8E",
            "cap8F",
            "cap8G",
            "cap8L",
            "cap8M",
            "cap8N",
            "cap8O",
            "cap8P",
            "chp",
            "clfA",
            "clfB",
            "ebp",
            "esaA",
            "esaB",
            "esaC",
            "essA",
            "essB",
            "essC",
            "esxA",
            "esxB",
            "fnbA",
            "fnbB",
            "geh",
            "hlb",
            "hld",
            "hlgA",
            "hlgB",
            "hlgC",
            "hly/hla",
            "hysA",
            "icaA",
            "icaB",
            "icaC",
            "icaD",
            "icaR",
            "isdA",
            "isdB",
            "isdC",
            "isdD",
            "isdE",
            "isdF",
            "isdG",
            "lip",
            "lukF-PV",
            "map",
            "sak",
            "sbi",
            "scn",
            "sdrC",
            "sdrD",
            "sdrE",
            "sec",
            "sed",
            "sell",
            "spa",
            "srtB",
            "sspA",
            "sspB",
            "sspC"
        ],
        "Period": "pre_COVID"
    },
    "748sab": {
        "Location": "USA",
        "Year": "2020",
        "ST": "5",
        "CC": "CC5",
        "spa_type": [
            "t179"
        ],
        "Acquired_ARGs": [
            "fosB-Saur__FOSFOMYCIN",
            "tet(38)__TETRACYCLINE"
        ],
        "Point_mutations_ARGs": [],
        "VFs": [
            "adsA",
            "aur",
            "cap8A",
            "cap8B",
            "cap8C",
            "cap8D",
            "cap8E",
            "cap8F",
            "cap8G",
            "cap8L",
            "cap8M",
            "cap8N",
            "cap8O",
            "cap8P",
            "chp",
            "clfA",
            "clfB",
            "ebp",
            "esaA",
            "esaB",
            "esaC",
            "essA",
            "essB",
            "essC",
            "esxA",
            "esxB",
            "fnbA",
            "fnbB",
            "geh",
            "hlb",
            "hld",
            "hlgA",
            "hlgB",
            "hlgC",
            "hly/hla",
            "hysA",
            "icaA",
            "icaB",
            "icaC",
            "icaD",
            "icaR",
            "isdA",
            "isdB",
            "isdC",
            "isdD",
            "isdE",
            "isdF",
            "isdG",
            "lip",
            "lukF-PV",
            "map",
            "sak",
            "sbi",
            "scn",
            "sdrC",
            "sdrD",
            "sdrE",
            "spa",
            "srtB",
            "sspA",
            "sspB",
            "sspC"
        ],
        "Period": "pre_COVID"
    },
    "758sab": {
        "Location": "USA",
        "Year": "2020",
        "ST": "5",
        "CC": "CC5",
        "spa_type": [
            "t535"
        ],
        "Acquired_ARGs": [
            "blaI_of_Z__BETA-LACTAM",
            "blaR1__BETA-LACTAM",
            "blaZ__BETA-LACTAM",
            "fosB-Saur__FOSFOMYCIN",
            "tet(38)__TETRACYCLINE"
        ],
        "Point_mutations_ARGs": [],
        "VFs": [
            "adsA",
            "aur",
            "cap8A",
            "cap8B",
            "cap8C",
            "cap8D",
            "cap8E",
            "cap8F",
            "cap8G",
            "cap8L",
            "cap8M",
            "cap8N",
            "cap8O",
            "cap8P",
            "chp",
            "clfA",
            "clfB",
            "ebp",
            "esaA",
            "esaB",
            "esaC",
            "essA",
            "essB",
            "essC",
            "esxA",
            "esxB",
            "fnbA",
            "fnbB",
            "geh",
            "hlb",
            "hld",
            "hlgA",
            "hlgB",
            "hlgC",
            "hly/hla",
            "hysA",
            "icaA",
            "icaB",
            "icaC",
            "icaD",
            "icaR",
            "isdA",
            "isdB",
            "isdC",
            "isdD",
            "isdE",
            "isdF",
            "isdG",
            "lip",
            "lukF-PV",
            "map",
            "sak",
            "sbi",
            "scn",
            "sdrC",
            "sdrD",
            "sdrE",
            "sed",
            "srtB",
            "sspA",
            "sspB",
            "sspC"
        ],
        "Period": "post_COVID"
    },
    "773sab": {
        "Location": "USA",
        "Year": "2020",
        "ST": "5",
        "CC": "CC5",
        "spa_type": [
            "t010"
        ],
        "Acquired_ARGs": [
            "fosB-Saur__FOSFOMYCIN",
            "tet(38)__TETRACYCLINE"
        ],
        "Point_mutations_ARGs": [],
        "VFs": [
            "adsA",
            "aur",
            "cap8A",
            "cap8B",
            "cap8C",
            "cap8D",
            "cap8E",
            "cap8F",
            "cap8G",
            "cap8L",
            "cap8M",
            "cap8N",
            "cap8O",
            "cap8P",
            "chp",
            "clfA",
            "clfB",
            "ebp",
            "esaA",
            "esaB",
            "esaC",
            "essA",
            "essB",
            "essC",
            "esxA",
            "esxB",
            "fnbA",
            "fnbB",
            "geh",
            "hlb",
            "hld",
            "hlgA",
            "hlgB",
            "hlgC",
            "hly/hla",
            "hysA",
            "icaA",
            "icaB",
            "icaC",
            "icaD",
            "icaR",
            "isdA",
            "isdB",
            "isdC",
            "isdD",
            "isdE",
            "isdF",
            "isdG",
            "lip",
            "lukF-PV",
            "map",
            "sak",
            "sbi",
            "scn",
            "sdrC",
            "sdrD",
            "sdrE",
            "sea",
            "spa",
            "srtB",
            "sspA",
            "sspB",
            "sspC"
        ],
        "Period": "post_COVID"
    },
    "779sab": {
        "Location": "USA",
        "Year": "2020",
        "ST": "5",
        "CC": "CC5",
        "spa_type": [
            "t1399"
        ],
        "Acquired_ARGs": [
            "aph(3')-IIIa__AMIKACIN_KANAMYCIN",
            "blaI_of_Z__BETA-LACTAM",
            "blaR1__BETA-LACTAM",
            "blaZ__BETA-LACTAM",
            "fosB-Saur__FOSFOMYCIN",
            "mph(C)__MACROLIDE",
            "msr(A)__MACROLIDE",
            "sat4__STREPTOTHRICIN",
            "tet(38)__TETRACYCLINE"
        ],
        "Point_mutations_ARGs": [
            "grlA_S80Y__Ciprofloxacin"
        ],
        "VFs": [
            "adsA",
            "aur",
            "cap8A",
            "cap8B",
            "cap8C",
            "cap8D",
            "cap8E",
            "cap8F",
            "cap8G",
            "cap8L",
            "cap8M",
            "cap8N",
            "cap8O",
            "cap8P",
            "clfA",
            "clfB",
            "ebp",
            "esaA",
            "esaB",
            "esaC",
            "essA",
            "essB",
            "essC",
            "esxA",
            "esxB",
            "fnbA",
            "fnbB",
            "geh",
            "hlb",
            "hld",
            "hlgA",
            "hlgB",
            "hlgC",
            "hly/hla",
            "hysA",
            "icaA",
            "icaB",
            "icaC",
            "icaD",
            "icaR",
            "isdA",
            "isdB",
            "isdC",
            "isdD",
            "isdE",
            "isdF",
            "isdG",
            "lip",
            "lukF-PV",
            "map",
            "sak",
            "sbi",
            "scn",
            "sdrC",
            "sdrD",
            "sdrE",
            "sea",
            "srtB",
            "sspA",
            "sspB",
            "sspC"
        ],
        "Period": "post_COVID"
    },
    "787sab": {
        "Location": "USA",
        "Year": "2020",
        "ST": "5",
        "CC": "CC5",
        "spa_type": [
            "t002",
            "t1399"
        ],
        "Acquired_ARGs": [
            "ant(4')-Ia__KANAMYCIN_TOBRAMYCIN",
            "ant(9)-Ia__SPECTINOMYCIN",
            "blaI_of_Z__BETA-LACTAM",
            "blaR1__BETA-LACTAM",
            "blaZ__BETA-LACTAM",
            "bleO__BLEOMYCIN",
            "erm(A)__MACROLIDE",
            "fosB-Saur__FOSFOMYCIN",
            "mecA__METHICILLIN",
            "mecI_of_mecA__METHICILLIN",
            "mecR1__METHICILLIN",
            "tet(38)__TETRACYCLINE"
        ],
        "Point_mutations_ARGs": [
            "grlA_E84G__Ciprofloxacin",
            "grlA_S80Y__Ciprofloxacin",
            "gyrA_S84L__Ciprofloxacin",
            "gyrA_S85P__Ciprofloxacin"
        ],
        "VFs": [
            "adsA",
            "aur",
            "cap8A",
            "cap8B",
            "cap8C",
            "cap8D",
            "cap8E",
            "cap8F",
            "cap8G",
            "cap8L",
            "cap8M",
            "cap8N",
            "cap8O",
            "cap8P",
            "chp",
            "clfA",
            "clfB",
            "ebp",
            "esaA",
            "esaB",
            "esaC",
            "essA",
            "essB",
            "essC",
            "esxA",
            "esxB",
            "fnbA",
            "fnbB",
            "geh",
            "hlb",
            "hld",
            "hlgA",
            "hlgB",
            "hlgC",
            "hly/hla",
            "hysA",
            "icaA",
            "icaB",
            "icaC",
            "icaD",
            "icaR",
            "isdA",
            "isdB",
            "isdC",
            "isdD",
            "isdE",
            "isdF",
            "isdG",
            "lip",
            "lukF-PV",
            "map",
            "sak",
            "sbi",
            "scn",
            "sdrC",
            "sdrD",
            "sdrE",
            "seb",
            "sed",
            "spa",
            "srtB",
            "sspA",
            "sspB",
            "sspC"
        ],
        "Period": "post_COVID"
    },
    "813sab": {
        "Location": "USA",
        "Year": "2020",
        "ST": "5",
        "CC": "CC5",
        "spa_type": [
            "t002"
        ],
        "Acquired_ARGs": [
            "fosB-Saur__FOSFOMYCIN",
            "tet(38)__TETRACYCLINE"
        ],
        "Point_mutations_ARGs": [
            "grlA_S80F__Ciprofloxacin",
            "gyrA_S84L__Ciprofloxacin"
        ],
        "VFs": [
            "adsA",
            "aur",
            "cap8A",
            "cap8B",
            "cap8C",
            "cap8D",
            "cap8E",
            "cap8F",
            "cap8G",
            "cap8L",
            "cap8M",
            "cap8N",
            "cap8O",
            "cap8P",
            "chp",
            "clfA",
            "clfB",
            "ebp",
            "esaA",
            "esaB",
            "esaC",
            "essA",
            "essB",
            "essC",
            "esxA",
            "esxB",
            "fnbA",
            "fnbB",
            "geh",
            "hlb",
            "hld",
            "hlgA",
            "hlgB",
            "hlgC",
            "hly/hla",
            "hysA",
            "icaA",
            "icaB",
            "icaC",
            "icaD",
            "icaR",
            "isdA",
            "isdB",
            "isdC",
            "isdD",
            "isdE",
            "isdF",
            "isdG",
            "lip",
            "lukF-PV",
            "map",
            "sak",
            "sbi",
            "scn",
            "sdrC",
            "sdrD",
            "sdrE",
            "sea",
            "spa",
            "srtB",
            "sspA",
            "sspB",
            "sspC"
        ],
        "Period": "post_COVID"
    },
    "816sab": {
        "Location": "USA",
        "Year": "2020",
        "ST": "5",
        "CC": "CC5",
        "spa_type": [
            "t1305"
        ],
        "Acquired_ARGs": [
            "fosB-Saur__FOSFOMYCIN",
            "tet(38)__TETRACYCLINE"
        ],
        "Point_mutations_ARGs": [
            "grlA_E84K__Ciprofloxacin"
        ],
        "VFs": [
            "adsA",
            "aur",
            "cap8A",
            "cap8B",
            "cap8C",
            "cap8D",
            "cap8E",
            "cap8F",
            "cap8G",
            "cap8L",
            "cap8M",
            "cap8N",
            "cap8O",
            "cap8P",
            "clfA",
            "clfB",
            "ebp",
            "esaA",
            "esaB",
            "esaC",
            "essA",
            "essB",
            "essC",
            "esxA",
            "esxB",
            "fnbA",
            "fnbB",
            "geh",
            "hlb",
            "hld",
            "hlgA",
            "hlgB",
            "hlgC",
            "hly/hla",
            "hysA",
            "icaA",
            "icaB",
            "icaC",
            "icaD",
            "icaR",
            "isdA",
            "isdB",
            "isdC",
            "isdD",
            "isdE",
            "isdF",
            "isdG",
            "lip",
            "lukF-PV",
            "map",
            "sak",
            "sbi",
            "scn",
            "sdrC",
            "sdrD",
            "sdrE",
            "sea",
            "srtB",
            "sspA",
            "sspB",
            "sspC"
        ],
        "Period": "post_COVID"
    },
    "820sab": {
        "Location": "USA",
        "Year": "2020",
        "ST": "5",
        "CC": "CC5",
        "spa_type": [
            "t002"
        ],
        "Acquired_ARGs": [
            "ant(9)-Ia__SPECTINOMYCIN",
            "blaI_of_Z__BETA-LACTAM",
            "blaR1__BETA-LACTAM",
            "blaZ__BETA-LACTAM",
            "erm(A)__MACROLIDE",
            "fosB-Saur__FOSFOMYCIN",
            "mecA__METHICILLIN",
            "mecI_of_mecA__METHICILLIN",
            "mecR1__METHICILLIN",
            "tet(38)__TETRACYCLINE"
        ],
        "Point_mutations_ARGs": [
            "grlA_E84K__Ciprofloxacin",
            "grlA_S80F__Ciprofloxacin",
            "gyrA_S84L__Ciprofloxacin",
            "gyrA_S85P__Ciprofloxacin"
        ],
        "VFs": [
            "adsA",
            "aur",
            "cap8A",
            "cap8B",
            "cap8C",
            "cap8D",
            "cap8E",
            "cap8F",
            "cap8G",
            "cap8L",
            "cap8M",
            "cap8N",
            "cap8O",
            "cap8P",
            "clfA",
            "clfB",
            "ebp",
            "esaA",
            "esaB",
            "esaC",
            "essA",
            "essB",
            "essC",
            "esxA",
            "esxB",
            "fnbA",
            "fnbB",
            "geh",
            "hlb",
            "hld",
            "hlgA",
            "hlgB",
            "hlgC",
            "hly/hla",
            "hysA",
            "icaA",
            "icaB",
            "icaC",
            "icaD",
            "icaR",
            "isdA",
            "isdB",
            "isdC",
            "isdD",
            "isdE",
            "isdF",
            "isdG",
            "lip",
            "lukF-PV",
            "map",
            "sak",
            "sbi",
            "scn",
            "sdrC",
            "sdrD",
            "sdrE",
            "sea",
            "sed",
            "spa",
            "srtB",
            "sspA",
            "sspB",
            "sspC"
        ],
        "Period": "post_COVID"
    },
    "845sab": {
        "Location": "USA",
        "Year": "2020",
        "ST": "5",
        "CC": "CC5",
        "spa_type": [
            "t3230"
        ],
        "Acquired_ARGs": [
            "fosB-Saur__FOSFOMYCIN",
            "tet(38)__TETRACYCLINE"
        ],
        "Point_mutations_ARGs": [],
        "VFs": [
            "adsA",
            "aur",
            "cap8A",
            "cap8B",
            "cap8C",
            "cap8D",
            "cap8E",
            "cap8F",
            "cap8G",
            "cap8L",
            "cap8M",
            "cap8N",
            "cap8O",
            "cap8P",
            "clfA",
            "clfB",
            "ebp",
            "esaA",
            "esaB",
            "esaC",
            "essA",
            "essB",
            "essC",
            "esxA",
            "esxB",
            "fnbA",
            "fnbB",
            "geh",
            "hlb",
            "hld",
            "hlgA",
            "hlgB",
            "hlgC",
            "hly/hla",
            "hysA",
            "icaA",
            "icaB",
            "icaC",
            "icaD",
            "icaR",
            "isdA",
            "isdB",
            "isdC",
            "isdD",
            "isdE",
            "isdF",
            "isdG",
            "lip",
            "lukF-PV",
            "map",
            "sak",
            "sbi",
            "scn",
            "sdrC",
            "sdrD",
            "sdrE",
            "spa",
            "srtB",
            "sspA",
            "sspB",
            "sspC"
        ],
        "Period": "post_COVID"
    },
    "852sab": {
        "Location": "USA",
        "Year": "2020",
        "ST": "5",
        "CC": "CC5",
        "spa_type": [
            "t4038"
        ],
        "Acquired_ARGs": [
            "fosB-Saur__FOSFOMYCIN",
            "tet(38)__TETRACYCLINE"
        ],
        "Point_mutations_ARGs": [],
        "VFs": [
            "adsA",
            "aur",
            "cap8A",
            "cap8B",
            "cap8C",
            "cap8D",
            "cap8E",
            "cap8F",
            "cap8G",
            "cap8L",
            "cap8M",
            "cap8N",
            "cap8O",
            "cap8P",
            "clfA",
            "clfB",
            "ebp",
            "esaA",
            "esaB",
            "esaC",
            "essA",
            "essB",
            "essC",
            "esxA",
            "esxB",
            "fnbA",
            "fnbB",
            "geh",
            "hlb",
            "hld",
            "hlgA",
            "hlgB",
            "hlgC",
            "hly/hla",
            "hysA",
            "icaA",
            "icaB",
            "icaC",
            "icaD",
            "icaR",
            "isdA",
            "isdB",
            "isdC",
            "isdD",
            "isdE",
            "isdF",
            "isdG",
            "lip",
            "lukF-PV",
            "map",
            "sak",
            "sbi",
            "scn",
            "sdrC",
            "sdrD",
            "sdrE",
            "spa",
            "srtB",
            "sspA",
            "sspB",
            "sspC"
        ],
        "Period": "post_COVID"
    },
    "860sab": {
        "Location": "USA",
        "Year": "2020",
        "ST": "5",
        "CC": "CC5",
        "spa_type": [
            "t6365"
        ],
        "Acquired_ARGs": [
            "blaI_of_Z__BETA-LACTAM",
            "blaR1__BETA-LACTAM",
            "blaZ__BETA-LACTAM",
            "fosB-Saur__FOSFOMYCIN",
            "mecA__METHICILLIN",
            "tet(38)__TETRACYCLINE"
        ],
        "Point_mutations_ARGs": [],
        "VFs": [
            "adsA",
            "aur",
            "cap8A",
            "cap8B",
            "cap8C",
            "cap8D",
            "cap8E",
            "cap8F",
            "cap8G",
            "cap8L",
            "cap8M",
            "cap8N",
            "cap8O",
            "cap8P",
            "clfA",
            "clfB",
            "ebp",
            "esaA",
            "esaB",
            "esaC",
            "essA",
            "essB",
            "essC",
            "esxA",
            "esxB",
            "fnbA",
            "fnbB",
            "geh",
            "hlb",
            "hld",
            "hlgA",
            "hlgB",
            "hlgC",
            "hly/hla",
            "hysA",
            "icaA",
            "icaB",
            "icaC",
            "icaD",
            "icaR",
            "isdA",
            "isdB",
            "isdC",
            "isdD",
            "isdE",
            "isdF",
            "isdG",
            "lip",
            "lukF-PV",
            "map",
            "sak",
            "sbi",
            "scn",
            "sdrC",
            "sdrD",
            "sdrE",
            "sed",
            "spa",
            "srtB",
            "sspA",
            "sspB",
            "sspC"
        ],
        "Period": "post_COVID"
    },
    "865sab": {
        "Location": "USA",
        "Year": "2020",
        "ST": "5",
        "CC": "CC5",
        "spa_type": [
            "t002"
        ],
        "Acquired_ARGs": [
            "fosB-Saur__FOSFOMYCIN",
            "tet(38)__TETRACYCLINE"
        ],
        "Point_mutations_ARGs": [],
        "VFs": [
            "adsA",
            "aur",
            "cap8A",
            "cap8B",
            "cap8C",
            "cap8D",
            "cap8E",
            "cap8F",
            "cap8G",
            "cap8L",
            "cap8M",
            "cap8N",
            "cap8O",
            "cap8P",
            "chp",
            "clfA",
            "clfB",
            "ebp",
            "esaA",
            "esaB",
            "esaC",
            "essA",
            "essB",
            "essC",
            "esxA",
            "esxB",
            "fnbA",
            "fnbB",
            "geh",
            "hlb",
            "hld",
            "hlgA",
            "hlgB",
            "hlgC",
            "hly/hla",
            "hysA",
            "icaA",
            "icaB",
            "icaC",
            "icaD",
            "icaR",
            "isdA",
            "isdB",
            "isdC",
            "isdD",
            "isdE",
            "isdF",
            "isdG",
            "lip",
            "lukF-PV",
            "map",
            "sak",
            "sbi",
            "scn",
            "sdrC",
            "sdrD",
            "sdrE",
            "sea",
            "spa",
            "srtB",
            "sspA",
            "sspB",
            "sspC"
        ],
        "Period": "post_COVID"
    },
    "869sab": {
        "Location": "USA",
        "Year": "2020",
        "ST": "5",
        "CC": "CC5",
        "spa_type": [
            "t002"
        ],
        "Acquired_ARGs": [
            "fosB-Saur__FOSFOMYCIN",
            "tet(38)__TETRACYCLINE"
        ],
        "Point_mutations_ARGs": [],
        "VFs": [
            "adsA",
            "aur",
            "cap8A",
            "cap8B",
            "cap8C",
            "cap8D",
            "cap8E",
            "cap8F",
            "cap8G",
            "cap8L",
            "cap8M",
            "cap8N",
            "cap8O",
            "cap8P",
            "chp",
            "clfA",
            "clfB",
            "ebp",
            "esaA",
            "esaB",
            "esaC",
            "essA",
            "essB",
            "essC",
            "esxA",
            "esxB",
            "fnbA",
            "fnbB",
            "geh",
            "hlb",
            "hld",
            "hlgA",
            "hlgB",
            "hlgC",
            "hly/hla",
            "hysA",
            "icaA",
            "icaB",
            "icaC",
            "icaD",
            "icaR",
            "isdA",
            "isdB",
            "isdC",
            "isdD",
            "isdE",
            "isdF",
            "isdG",
            "lip",
            "lukF-PV",
            "map",
            "sak",
            "sbi",
            "scn",
            "sdrC",
            "sdrD",
            "sdrE",
            "sea",
            "spa",
            "srtB",
            "sspA",
            "sspB",
            "sspC"
        ],
        "Period": "post_COVID"
    },
    "875sab": {
        "Location": "USA",
        "Year": "2020",
        "ST": "5",
        "CC": "CC5",
        "spa_type": [
            "t002"
        ],
        "Acquired_ARGs": [
            "ant(4')-Ia__KANAMYCIN_TOBRAMYCIN",
            "ant(9)-Ia__SPECTINOMYCIN",
            "blaI_of_Z__BETA-LACTAM",
            "blaR1__BETA-LACTAM",
            "blaZ__BETA-LACTAM",
            "bleO__BLEOMYCIN",
            "erm(A)__MACROLIDE",
            "fosB-Saur__FOSFOMYCIN",
            "mecA__METHICILLIN",
            "mecI_of_mecA__METHICILLIN",
            "mecR1__METHICILLIN",
            "tet(38)__TETRACYCLINE"
        ],
        "Point_mutations_ARGs": [
            "grlA_E84G__Ciprofloxacin",
            "grlA_S80Y__Ciprofloxacin",
            "gyrA_S84L__Ciprofloxacin",
            "gyrA_S85P__Ciprofloxacin"
        ],
        "VFs": [
            "adsA",
            "aur",
            "cap8A",
            "cap8B",
            "cap8C",
            "cap8D",
            "cap8E",
            "cap8F",
            "cap8G",
            "cap8L",
            "cap8M",
            "cap8N",
            "cap8O",
            "cap8P",
            "chp",
            "clfA",
            "clfB",
            "ebp",
            "esaA",
            "esaB",
            "esaC",
            "essA",
            "essB",
            "essC",
            "esxA",
            "esxB",
            "fnbA",
            "fnbB",
            "geh",
            "hlb",
            "hld",
            "hlgA",
            "hlgB",
            "hlgC",
            "hly/hla",
            "hysA",
            "icaA",
            "icaB",
            "icaC",
            "icaD",
            "icaR",
            "isdA",
            "isdB",
            "isdC",
            "isdD",
            "isdE",
            "isdF",
            "isdG",
            "lip",
            "lukF-PV",
            "map",
            "sak",
            "sbi",
            "scn",
            "sdrC",
            "sdrD",
            "sdrE",
            "seb",
            "sed",
            "spa",
            "srtB",
            "sspA",
            "sspB",
            "sspC"
        ],
        "Period": "post_COVID"
    },
    "890sab": {
        "Location": "USA",
        "Year": "2021",
        "ST": "5",
        "CC": "CC5",
        "spa_type": [
            "t306"
        ],
        "Acquired_ARGs": [
            "fosB-Saur__FOSFOMYCIN",
            "tet(38)__TETRACYCLINE"
        ],
        "Point_mutations_ARGs": [],
        "VFs": [
            "adsA",
            "aur",
            "cap8A",
            "cap8B",
            "cap8C",
            "cap8D",
            "cap8E",
            "cap8F",
            "cap8G",
            "cap8L",
            "cap8M",
            "cap8N",
            "cap8O",
            "cap8P",
            "chp",
            "clfA",
            "clfB",
            "ebp",
            "esaA",
            "esaB",
            "esaC",
            "essA",
            "essB",
            "essC",
            "esxA",
            "esxB",
            "fnbA",
            "fnbB",
            "geh",
            "hlb",
            "hld",
            "hlgA",
            "hlgB",
            "hlgC",
            "hly/hla",
            "hysA",
            "icaA",
            "icaB",
            "icaC",
            "icaD",
            "icaR",
            "isdA",
            "isdB",
            "isdC",
            "isdD",
            "isdE",
            "isdF",
            "isdG",
            "lip",
            "lukF-PV",
            "map",
            "sak",
            "sbi",
            "scn",
            "sdrC",
            "sdrD",
            "sdrE",
            "sea",
            "srtB",
            "sspA",
            "sspB",
            "sspC"
        ],
        "Period": "post_COVID"
    },
    "895sab": {
        "Location": "USA",
        "Year": "2021",
        "ST": "5",
        "CC": "CC5",
        "spa_type": [
            "t002"
        ],
        "Acquired_ARGs": [
            "fosB-Saur__FOSFOMYCIN",
            "tet(38)__TETRACYCLINE"
        ],
        "Point_mutations_ARGs": [],
        "VFs": [
            "adsA",
            "aur",
            "cap8A",
            "cap8B",
            "cap8C",
            "cap8D",
            "cap8E",
            "cap8F",
            "cap8G",
            "cap8L",
            "cap8M",
            "cap8N",
            "cap8O",
            "cap8P",
            "chp",
            "clfA",
            "clfB",
            "ebp",
            "esaA",
            "esaB",
            "esaC",
            "essA",
            "essB",
            "essC",
            "esxA",
            "esxB",
            "fnbA",
            "fnbB",
            "geh",
            "hlb",
            "hld",
            "hlgA",
            "hlgB",
            "hlgC",
            "hly/hla",
            "hysA",
            "icaA",
            "icaB",
            "icaC",
            "icaD",
            "icaR",
            "isdA",
            "isdB",
            "isdC",
            "isdD",
            "isdE",
            "isdF",
            "isdG",
            "lip",
            "lukF-PV",
            "map",
            "sak",
            "sbi",
            "scn",
            "sdrC",
            "sdrD",
            "sdrE",
            "sea",
            "selk",
            "selq",
            "spa",
            "srtB",
            "sspA",
            "sspB",
            "sspC",
            "tsst-1"
        ],
        "Period": "post_COVID"
    },
    "901sab": {
        "Location": "USA",
        "Year": "2021",
        "ST": "5",
        "CC": "CC5",
        "spa_type": [
            "t002"
        ],
        "Acquired_ARGs": [
            "fosB-Saur__FOSFOMYCIN",
            "tet(38)__TETRACYCLINE"
        ],
        "Point_mutations_ARGs": [],
        "VFs": [
            "adsA",
            "aur",
            "cap8A",
            "cap8B",
            "cap8C",
            "cap8D",
            "cap8E",
            "cap8F",
            "cap8G",
            "cap8L",
            "cap8M",
            "cap8N",
            "cap8O",
            "cap8P",
            "chp",
            "clfA",
            "clfB",
            "ebp",
            "esaA",
            "esaB",
            "esaC",
            "essA",
            "essB",
            "essC",
            "esxA",
            "esxB",
            "fnbA",
            "fnbB",
            "geh",
            "hlb",
            "hld",
            "hlgA",
            "hlgB",
            "hlgC",
            "hly/hla",
            "hysA",
            "icaA",
            "icaB",
            "icaC",
            "icaD",
            "icaR",
            "isdA",
            "isdB",
            "isdC",
            "isdD",
            "isdE",
            "isdF",
            "isdG",
            "lip",
            "lukF-PV",
            "map",
            "sak",
            "sbi",
            "scn",
            "sdrC",
            "sdrD",
            "sdrE",
            "sea",
            "spa",
            "srtB",
            "sspA",
            "sspB",
            "sspC"
        ],
        "Period": "post_COVID"
    },
    "911sab": {
        "Location": "USA",
        "Year": "2021",
        "ST": "5",
        "CC": "CC5",
        "spa_type": [
            "t548"
        ],
        "Acquired_ARGs": [
            "fosB-Saur__FOSFOMYCIN",
            "tet(38)__TETRACYCLINE"
        ],
        "Point_mutations_ARGs": [],
        "VFs": [
            "adsA",
            "aur",
            "cap8A",
            "cap8B",
            "cap8C",
            "cap8D",
            "cap8E",
            "cap8F",
            "cap8G",
            "cap8L",
            "cap8M",
            "cap8N",
            "cap8O",
            "cap8P",
            "chp",
            "clfA",
            "clfB",
            "ebp",
            "esaA",
            "esaB",
            "esaC",
            "essA",
            "essB",
            "essC",
            "esxA",
            "esxB",
            "fnbA",
            "fnbB",
            "geh",
            "hlb",
            "hld",
            "hlgA",
            "hlgB",
            "hlgC",
            "hly/hla",
            "hysA",
            "icaA",
            "icaB",
            "icaC",
            "icaD",
            "icaR",
            "isdA",
            "isdB",
            "isdC",
            "isdD",
            "isdE",
            "isdF",
            "isdG",
            "lip",
            "lukF-PV",
            "map",
            "sak",
            "sbi",
            "scn",
            "sdrC",
            "sdrD",
            "sdrE",
            "sec",
            "sell",
            "spa",
            "srtB",
            "sspA",
            "sspB",
            "sspC"
        ],
        "Period": "post_COVID"
    },
    "918sab": {
        "Location": "USA",
        "Year": "2021",
        "ST": "5",
        "CC": "CC5",
        "spa_type": [
            "t002"
        ],
        "Acquired_ARGs": [
            "ant(4')-Ia__KANAMYCIN_TOBRAMYCIN",
            "ant(9)-Ia__SPECTINOMYCIN",
            "aph(3')-IIIa__AMIKACIN_KANAMYCIN",
            "blaI_of_Z__BETA-LACTAM",
            "blaR1__BETA-LACTAM",
            "blaZ__BETA-LACTAM",
            "bleO__BLEOMYCIN",
            "erm(A)__MACROLIDE",
            "erm(C)__MACROLIDE",
            "fosB-Saur__FOSFOMYCIN",
            "mecA__METHICILLIN",
            "mecI_of_mecA__METHICILLIN",
            "mecR1__METHICILLIN",
            "mph(C)__MACROLIDE",
            "msr(A)__MACROLIDE",
            "sat4__STREPTOTHRICIN",
            "tet(38)__TETRACYCLINE"
        ],
        "Point_mutations_ARGs": [
            "grlA_E84G__Ciprofloxacin",
            "grlA_S80Y__Ciprofloxacin",
            "gyrA_S84L__Ciprofloxacin",
            "ileS_V588F__Mupirocin",
            "rpoB_S486L__Rifampicin"
        ],
        "VFs": [
            "adsA",
            "aur",
            "cap8A",
            "cap8B",
            "cap8C",
            "cap8D",
            "cap8E",
            "cap8F",
            "cap8G",
            "cap8L",
            "cap8M",
            "cap8N",
            "cap8O",
            "cap8P",
            "chp",
            "clfA",
            "clfB",
            "ebp",
            "esaA",
            "esaB",
            "esaC",
            "essA",
            "essB",
            "essC",
            "esxA",
            "esxB",
            "fnbA",
            "fnbB",
            "geh",
            "hlb",
            "hld",
            "hlgA",
            "hlgB",
            "hlgC",
            "hly/hla",
            "hysA",
            "icaA",
            "icaB",
            "icaC",
            "icaD",
            "icaR",
            "isdA",
            "isdB",
            "isdC",
            "isdD",
            "isdE",
            "isdF",
            "isdG",
            "lip",
            "lukF-PV",
            "map",
            "sak",
            "sbi",
            "scn",
            "sdrC",
            "sdrD",
            "sdrE",
            "spa",
            "srtB",
            "sspA",
            "sspB",
            "sspC"
        ],
        "Period": "post_COVID"
    },
    "919sab": {
        "Location": "USA",
        "Year": "2021",
        "ST": "5",
        "CC": "CC5",
        "spa_type": [
            "t306"
        ],
        "Acquired_ARGs": [
            "blaI_of_Z__BETA-LACTAM",
            "blaR1__BETA-LACTAM",
            "blaZ__BETA-LACTAM",
            "fosB-Saur__FOSFOMYCIN",
            "tet(38)__TETRACYCLINE"
        ],
        "Point_mutations_ARGs": [],
        "VFs": [
            "adsA",
            "aur",
            "cap8A",
            "cap8B",
            "cap8C",
            "cap8D",
            "cap8E",
            "cap8F",
            "cap8G",
            "cap8L",
            "cap8M",
            "cap8N",
            "cap8O",
            "cap8P",
            "chp",
            "clfA",
            "clfB",
            "ebp",
            "esaA",
            "esaB",
            "esaC",
            "essA",
            "essB",
            "essC",
            "esxA",
            "esxB",
            "fnbA",
            "fnbB",
            "geh",
            "hlb",
            "hld",
            "hlgA",
            "hlgB",
            "hlgC",
            "hly/hla",
            "hysA",
            "icaA",
            "icaB",
            "icaC",
            "icaD",
            "icaR",
            "isdA",
            "isdB",
            "isdC",
            "isdD",
            "isdE",
            "isdF",
            "isdG",
            "lip",
            "lukF-PV",
            "map",
            "sak",
            "sbi",
            "scn",
            "sdrC",
            "sdrD",
            "sdrE",
            "sed",
            "srtB",
            "sspA",
            "sspB",
            "sspC"
        ],
        "Period": "post_COVID"
    },
    "921sab": {
        "Location": "USA",
        "Year": "2021",
        "ST": "5",
        "CC": "CC5",
        "spa_type": [
            "t002"
        ],
        "Acquired_ARGs": [
            "fosB-Saur__FOSFOMYCIN",
            "tet(38)__TETRACYCLINE"
        ],
        "Point_mutations_ARGs": [],
        "VFs": [
            "adsA",
            "aur",
            "cap8A",
            "cap8B",
            "cap8C",
            "cap8D",
            "cap8E",
            "cap8F",
            "cap8G",
            "cap8L",
            "cap8M",
            "cap8N",
            "cap8O",
            "cap8P",
            "chp",
            "clfA",
            "clfB",
            "ebp",
            "esaA",
            "esaB",
            "esaC",
            "essA",
            "essB",
            "essC",
            "esxA",
            "esxB",
            "fnbA",
            "fnbB",
            "geh",
            "hlb",
            "hld",
            "hlgA",
            "hlgB",
            "hlgC",
            "hly/hla",
            "hysA",
            "icaA",
            "icaB",
            "icaC",
            "icaD",
            "icaR",
            "isdA",
            "isdB",
            "isdC",
            "isdD",
            "isdE",
            "isdF",
            "isdG",
            "lip",
            "lukF-PV",
            "map",
            "sak",
            "sbi",
            "scn",
            "sdrC",
            "sdrD",
            "sdrE",
            "sea",
            "spa",
            "srtB",
            "sspA",
            "sspB",
            "sspC"
        ],
        "Period": "post_COVID"
    },
    "923sab": {
        "Location": "USA",
        "Year": "2021",
        "ST": "5",
        "CC": "CC5",
        "spa_type": [
            "t002"
        ],
        "Acquired_ARGs": [
            "fosB-Saur__FOSFOMYCIN",
            "tet(38)__TETRACYCLINE"
        ],
        "Point_mutations_ARGs": [],
        "VFs": [
            "adsA",
            "aur",
            "cap8A",
            "cap8B",
            "cap8C",
            "cap8D",
            "cap8E",
            "cap8F",
            "cap8G",
            "cap8L",
            "cap8M",
            "cap8N",
            "cap8O",
            "cap8P",
            "chp",
            "clfA",
            "clfB",
            "ebp",
            "esaA",
            "esaB",
            "esaC",
            "essA",
            "essB",
            "essC",
            "esxA",
            "esxB",
            "fnbA",
            "fnbB",
            "geh",
            "hlb",
            "hld",
            "hlgA",
            "hlgB",
            "hlgC",
            "hly/hla",
            "hysA",
            "icaA",
            "icaB",
            "icaC",
            "icaD",
            "icaR",
            "isdA",
            "isdB",
            "isdC",
            "isdD",
            "isdE",
            "isdF",
            "isdG",
            "lip",
            "lukF-PV",
            "map",
            "sak",
            "sbi",
            "scn",
            "sdrC",
            "sdrD",
            "sdrE",
            "sea",
            "spa",
            "srtB",
            "sspA",
            "sspB",
            "sspC"
        ],
        "Period": "post_COVID"
    },
    "924sab": {
        "Location": "USA",
        "Year": "2021",
        "ST": "5",
        "CC": "CC5",
        "spa_type": [
            "t002"
        ],
        "Acquired_ARGs": [
            "fosB-Saur__FOSFOMYCIN",
            "tet(38)__TETRACYCLINE"
        ],
        "Point_mutations_ARGs": [],
        "VFs": [
            "adsA",
            "aur",
            "cap8A",
            "cap8B",
            "cap8C",
            "cap8D",
            "cap8E",
            "cap8F",
            "cap8G",
            "cap8L",
            "cap8M",
            "cap8N",
            "cap8O",
            "cap8P",
            "chp",
            "clfA",
            "clfB",
            "ebp",
            "esaA",
            "esaB",
            "esaC",
            "essA",
            "essB",
            "essC",
            "esxA",
            "esxB",
            "fnbA",
            "fnbB",
            "geh",
            "hlb",
            "hld",
            "hlgA",
            "hlgB",
            "hlgC",
            "hly/hla",
            "hysA",
            "icaA",
            "icaB",
            "icaC",
            "icaD",
            "icaR",
            "isdA",
            "isdB",
            "isdC",
            "isdD",
            "isdE",
            "isdF",
            "isdG",
            "lip",
            "lukF-PV",
            "map",
            "sak",
            "sbi",
            "scn",
            "sdrC",
            "sdrD",
            "sdrE",
            "sea",
            "spa",
            "srtB",
            "sspA",
            "sspB",
            "sspC"
        ],
        "Period": "post_COVID"
    },
    "927sab": {
        "Location": "USA",
        "Year": "2021",
        "ST": "5",
        "CC": "CC5",
        "spa_type": [
            "t306"
        ],
        "Acquired_ARGs": [
            "fosB-Saur__FOSFOMYCIN",
            "tet(38)__TETRACYCLINE"
        ],
        "Point_mutations_ARGs": [],
        "VFs": [
            "adsA",
            "aur",
            "cap8A",
            "cap8B",
            "cap8C",
            "cap8D",
            "cap8E",
            "cap8F",
            "cap8G",
            "cap8L",
            "cap8M",
            "cap8N",
            "cap8O",
            "cap8P",
            "chp",
            "clfA",
            "clfB",
            "ebp",
            "esaA",
            "esaB",
            "esaC",
            "essA",
            "essB",
            "essC",
            "esxA",
            "esxB",
            "fnbA",
            "fnbB",
            "geh",
            "hlb",
            "hld",
            "hlgA",
            "hlgB",
            "hlgC",
            "hly/hla",
            "hysA",
            "icaA",
            "icaB",
            "icaC",
            "icaD",
            "icaR",
            "isdA",
            "isdB",
            "isdC",
            "isdD",
            "isdE",
            "isdF",
            "isdG",
            "lip",
            "lukF-PV",
            "map",
            "sak",
            "sbi",
            "scn",
            "sdrC",
            "sdrD",
            "sdrE",
            "sed",
            "spa",
            "srtB",
            "sspA",
            "sspB",
            "sspC"
        ],
        "Period": "post_COVID"
    },
    "946sab": {
        "Location": "USA",
        "Year": "2021",
        "ST": "5",
        "CC": "CC5",
        "spa_type": [
            "t7600"
        ],
        "Acquired_ARGs": [
            "blaI_of_Z__BETA-LACTAM",
            "blaR1__BETA-LACTAM",
            "blaZ__BETA-LACTAM",
            "dfrG__TRIMETHOPRIM",
            "fosB-Saur__FOSFOMYCIN",
            "tet(38)__TETRACYCLINE"
        ],
        "Point_mutations_ARGs": [],
        "VFs": [
            "adsA",
            "aur",
            "cap8A",
            "cap8B",
            "cap8C",
            "cap8D",
            "cap8E",
            "cap8F",
            "cap8G",
            "cap8L",
            "cap8M",
            "cap8N",
            "cap8O",
            "cap8P",
            "clfA",
            "clfB",
            "ebp",
            "esaA",
            "esaB",
            "esaC",
            "essA",
            "essB",
            "essC",
            "esxA",
            "esxB",
            "fnbA",
            "fnbB",
            "geh",
            "hlb",
            "hld",
            "hlgA",
            "hlgB",
            "hlgC",
            "hly/hla",
            "icaA",
            "icaB",
            "icaC",
            "icaD",
            "icaR",
            "isdA",
            "isdB",
            "isdC",
            "isdD",
            "isdE",
            "isdF",
            "isdG",
            "lip",
            "lukF-PV",
            "map",
            "sak",
            "sbi",
            "scn",
            "sdrC",
            "sdrD",
            "sdrE",
            "sea",
            "sed",
            "srtB",
            "sspA",
            "sspB",
            "sspC"
        ],
        "Period": "post_COVID"
    },
    "965sab": {
        "Location": "USA",
        "Year": "2021",
        "ST": "5",
        "CC": "CC5",
        "spa_type": [
            "t242"
        ],
        "Acquired_ARGs": [
            "blaI_of_Z__BETA-LACTAM",
            "blaR1__BETA-LACTAM",
            "blaZ__BETA-LACTAM",
            "fosB-Saur__FOSFOMYCIN",
            "mecA__METHICILLIN",
            "tet(38)__TETRACYCLINE"
        ],
        "Point_mutations_ARGs": [],
        "VFs": [
            "adsA",
            "aur",
            "cap8A",
            "cap8B",
            "cap8C",
            "cap8D",
            "cap8E",
            "cap8F",
            "cap8G",
            "cap8L",
            "cap8M",
            "cap8N",
            "cap8O",
            "cap8P",
            "chp",
            "clfA",
            "clfB",
            "ebp",
            "esaA",
            "esaB",
            "esaC",
            "essA",
            "essB",
            "essC",
            "esxA",
            "esxB",
            "fnbA",
            "fnbB",
            "geh",
            "hlb",
            "hld",
            "hlgA",
            "hlgB",
            "hlgC",
            "hly/hla",
            "hysA",
            "icaA",
            "icaB",
            "icaC",
            "icaD",
            "icaR",
            "isdA",
            "isdB",
            "isdC",
            "isdD",
            "isdE",
            "isdF",
            "isdG",
            "lip",
            "lukF-PV",
            "map",
            "sak",
            "sbi",
            "scn",
            "sdrC",
            "sdrE",
            "sec",
            "sell",
            "spa",
            "srtB",
            "sspA",
            "sspB",
            "sspC",
            "tsst-1"
        ],
        "Period": "post_COVID"
    },
    "970sab": {
        "Location": "USA",
        "Year": "2021",
        "ST": "5",
        "CC": "CC5",
        "spa_type": [
            "t002"
        ],
        "Acquired_ARGs": [
            "aph(3')-IIIa__AMIKACIN_KANAMYCIN",
            "blaI_of_Z__BETA-LACTAM",
            "blaR1__BETA-LACTAM",
            "blaZ__BETA-LACTAM",
            "dfrG__TRIMETHOPRIM",
            "fosB-Saur__FOSFOMYCIN",
            "mecA__METHICILLIN",
            "mph(C)__MACROLIDE",
            "msr(A)__MACROLIDE",
            "sat4__STREPTOTHRICIN",
            "tet(38)__TETRACYCLINE"
        ],
        "Point_mutations_ARGs": [
            "grlA_S80Y__Ciprofloxacin",
            "grlB_D432V__Ciprofloxacin",
            "gyrA_S84L__Ciprofloxacin"
        ],
        "VFs": [
            "adsA",
            "aur",
            "cap8A",
            "cap8B",
            "cap8C",
            "cap8D",
            "cap8E",
            "cap8F",
            "cap8G",
            "cap8L",
            "cap8M",
            "cap8N",
            "cap8O",
            "cap8P",
            "clfA",
            "clfB",
            "ebp",
            "esaA",
            "esaB",
            "esaC",
            "essA",
            "essB",
            "essC",
            "esxA",
            "esxB",
            "fnbA",
            "fnbB",
            "geh",
            "hlb",
            "hld",
            "hlgA",
            "hlgB",
            "hlgC",
            "hly/hla",
            "hysA",
            "icaA",
            "icaB",
            "icaC",
            "icaD",
            "icaR",
            "isdA",
            "isdB",
            "isdC",
            "isdD",
            "isdE",
            "isdF",
            "isdG",
            "lip",
            "lukF-PV",
            "map",
            "sak",
            "sbi",
            "scn",
            "sdrC",
            "sdrD",
            "sdrE",
            "sea",
            "sed",
            "spa",
            "srtB",
            "sspA",
            "sspB",
            "sspC"
        ],
        "Period": "post_COVID"
    },
    "972sab": {
        "Location": "USA",
        "Year": "2021",
        "ST": "5",
        "CC": "CC5",
        "spa_type": [
            "t002"
        ],
        "Acquired_ARGs": [
            "blaI_of_Z__BETA-LACTAM",
            "blaR1__BETA-LACTAM",
            "blaZ__BETA-LACTAM",
            "fosB-Saur__FOSFOMYCIN",
            "tet(38)__TETRACYCLINE"
        ],
        "Point_mutations_ARGs": [],
        "VFs": [
            "adsA",
            "aur",
            "cap8A",
            "cap8B",
            "cap8C",
            "cap8D",
            "cap8E",
            "cap8F",
            "cap8G",
            "cap8L",
            "cap8M",
            "cap8N",
            "cap8O",
            "cap8P",
            "chp",
            "clfA",
            "clfB",
            "ebp",
            "esaA",
            "esaB",
            "esaC",
            "essA",
            "essB",
            "essC",
            "esxA",
            "esxB",
            "fnbA",
            "fnbB",
            "geh",
            "hlb",
            "hld",
            "hlgA",
            "hlgB",
            "hlgC",
            "hly/hla",
            "hysA",
            "icaA",
            "icaB",
            "icaC",
            "icaD",
            "icaR",
            "isdA",
            "isdB",
            "isdC",
            "isdD",
            "isdE",
            "isdF",
            "isdG",
            "lip",
            "lukF-PV",
            "map",
            "sak",
            "sbi",
            "scn",
            "sdrC",
            "sdrD",
            "sdrE",
            "sec",
            "sed",
            "sell",
            "spa",
            "srtB",
            "sspA",
            "sspB",
            "sspC"
        ],
        "Period": "post_COVID"
    },
    "974sab": {
        "Location": "USA",
        "Year": "2021",
        "ST": "5",
        "CC": "CC5",
        "spa_type": [
            "t002"
        ],
        "Acquired_ARGs": [
            "ant(4')-Ia__KANAMYCIN_TOBRAMYCIN",
            "aph(3')-IIIa__AMIKACIN_KANAMYCIN",
            "blaI_of_Z__BETA-LACTAM",
            "blaPC1__BETA-LACTAM",
            "blaR1__BETA-LACTAM",
            "bleO__BLEOMYCIN",
            "dfrC__TRIMETHOPRIM",
            "fosB-Saur__FOSFOMYCIN",
            "mecA__METHICILLIN",
            "mph(C)__MACROLIDE",
            "msr(A)__MACROLIDE",
            "sat4__STREPTOTHRICIN",
            "tet(38)__TETRACYCLINE",
            "tet(K)__TETRACYCLINE"
        ],
        "Point_mutations_ARGs": [],
        "VFs": [
            "adsA",
            "aur",
            "cap8A",
            "cap8B",
            "cap8C",
            "cap8D",
            "cap8E",
            "cap8F",
            "cap8G",
            "cap8L",
            "cap8M",
            "cap8N",
            "cap8O",
            "cap8P",
            "chp",
            "clfA",
            "clfB",
            "ebp",
            "esaA",
            "esaB",
            "esaC",
            "essA",
            "essB",
            "essC",
            "esxA",
            "esxB",
            "fnbA",
            "fnbB",
            "geh",
            "hlb",
            "hld",
            "hlgA",
            "hlgB",
            "hlgC",
            "hly/hla",
            "hysA",
            "icaA",
            "icaB",
            "icaC",
            "icaD",
            "icaR",
            "isdA",
            "isdB",
            "isdC",
            "isdD",
            "isdE",
            "isdF",
            "isdG",
            "lip",
            "lukF-PV",
            "map",
            "sak",
            "sbi",
            "scn",
            "sdrC",
            "sdrD",
            "sdrE",
            "sea",
            "sec",
            "sell",
            "spa",
            "srtB",
            "sspA",
            "sspB",
            "sspC",
            "tsst-1"
        ],
        "Period": "post_COVID"
    },
    "986sab": {
        "Location": "USA",
        "Year": "2021",
        "ST": "5",
        "CC": "CC5",
        "spa_type": [
            "t002"
        ],
        "Acquired_ARGs": [
            "blaI_of_Z__BETA-LACTAM",
            "blaR1__BETA-LACTAM",
            "blaZ__BETA-LACTAM",
            "erm(C)__MACROLIDE",
            "fosB-Saur__FOSFOMYCIN",
            "tet(38)__TETRACYCLINE"
        ],
        "Point_mutations_ARGs": [],
        "VFs": [
            "adsA",
            "aur",
            "cap8A",
            "cap8B",
            "cap8C",
            "cap8D",
            "cap8E",
            "cap8F",
            "cap8G",
            "cap8L",
            "cap8M",
            "cap8N",
            "cap8O",
            "cap8P",
            "chp",
            "clfA",
            "clfB",
            "ebp",
            "esaA",
            "esaB",
            "esaC",
            "essA",
            "essB",
            "essC",
            "esxA",
            "esxB",
            "fnbA",
            "fnbB",
            "geh",
            "hlb",
            "hld",
            "hlgA",
            "hlgB",
            "hlgC",
            "hly/hla",
            "hysA",
            "icaA",
            "icaB",
            "icaC",
            "icaD",
            "icaR",
            "isdA",
            "isdB",
            "isdC",
            "isdD",
            "isdE",
            "isdF",
            "isdG",
            "lip",
            "lukF-PV",
            "map",
            "sak",
            "sbi",
            "scn",
            "sdrC",
            "sdrD",
            "sdrE",
            "sec",
            "sed",
            "sell",
            "spa",
            "srtB",
            "sspA",
            "sspB",
            "sspC"
        ],
        "Period": "post_COVID"
    },
    "994sab": {
        "Location": "USA",
        "Year": "2021",
        "ST": "5",
        "CC": "CC5",
        "spa_type": [
            "t002"
        ],
        "Acquired_ARGs": [
            "ant(9)-Ia__SPECTINOMYCIN",
            "erm(A)__MACROLIDE",
            "fosB-Saur__FOSFOMYCIN",
            "tet(38)__TETRACYCLINE"
        ],
        "Point_mutations_ARGs": [
            "grlA_E84G__Ciprofloxacin",
            "grlA_S80Y__Ciprofloxacin",
            "gyrA_S84L__Ciprofloxacin"
        ],
        "VFs": [
            "adsA",
            "aur",
            "cap8A",
            "cap8B",
            "cap8C",
            "cap8D",
            "cap8E",
            "cap8F",
            "cap8G",
            "cap8L",
            "cap8M",
            "cap8N",
            "cap8O",
            "cap8P",
            "chp",
            "clfA",
            "clfB",
            "ebp",
            "esaA",
            "esaB",
            "esaC",
            "essA",
            "essB",
            "essC",
            "esxA",
            "esxB",
            "fnbB",
            "geh",
            "hlb",
            "hld",
            "hlgA",
            "hlgB",
            "hlgC",
            "hly/hla",
            "hysA",
            "icaA",
            "icaB",
            "icaC",
            "icaD",
            "icaR",
            "isdA",
            "isdB",
            "isdC",
            "isdD",
            "isdE",
            "isdF",
            "isdG",
            "lip",
            "lukF-PV",
            "map",
            "sak",
            "sbi",
            "scn",
            "sdrC",
            "sdrD",
            "sdrE",
            "spa",
            "srtB",
            "sspA",
            "sspB",
            "sspC"
        ],
        "Period": "post_COVID"
    },
    "335sab": {
        "Location": "USA",
        "Year": "2016",
        "ST": "6",
        "CC": "CC5",
        "spa_type": [
            "t701"
        ],
        "Acquired_ARGs": [
            "blaI_of_Z__BETA-LACTAM",
            "blaR1__BETA-LACTAM",
            "blaZ__BETA-LACTAM",
            "fosB-Saur__FOSFOMYCIN",
            "tet(38)__TETRACYCLINE"
        ],
        "Point_mutations_ARGs": [],
        "VFs": [
            "adsA",
            "aur",
            "cap8A",
            "cap8B",
            "cap8C",
            "cap8D",
            "cap8E",
            "cap8F",
            "cap8G",
            "cap8H",
            "cap8I",
            "cap8J",
            "cap8K",
            "cap8L",
            "cap8M",
            "cap8N",
            "cap8O",
            "cap8P",
            "clfA",
            "clfB",
            "ebp",
            "esaA",
            "esaB",
            "esaC",
            "essA",
            "essB",
            "essC",
            "esxA",
            "esxB",
            "fnbA",
            "fnbB",
            "geh",
            "hlb",
            "hld",
            "hlgA",
            "hlgB",
            "hlgC",
            "hly/hla",
            "hysA",
            "icaA",
            "icaB",
            "icaC",
            "icaD",
            "icaR",
            "isdA",
            "isdB",
            "isdC",
            "isdD",
            "isdE",
            "isdF",
            "isdG",
            "lip",
            "lukF-PV",
            "map",
            "sak",
            "sbi",
            "scn",
            "sdrC",
            "sdrD",
            "sdrE",
            "sea",
            "spa",
            "srtB",
            "sspA",
            "sspB",
            "sspC",
            "vWbp"
        ],
        "Period": "pre_COVID"
    },
    "522sab": {
        "Location": "USA",
        "Year": "2018",
        "ST": "6",
        "CC": "CC5",
        "spa_type": [
            "t4793"
        ],
        "Acquired_ARGs": [
            "blaI_of_Z__BETA-LACTAM",
            "blaR1__BETA-LACTAM",
            "blaZ__BETA-LACTAM",
            "fosB-Saur__FOSFOMYCIN",
            "tet(38)__TETRACYCLINE"
        ],
        "Point_mutations_ARGs": [],
        "VFs": [
            "adsA",
            "aur",
            "cap8A",
            "cap8B",
            "cap8C",
            "cap8D",
            "cap8E",
            "cap8F",
            "cap8G",
            "cap8H",
            "cap8I",
            "cap8J",
            "cap8K",
            "cap8L",
            "cap8M",
            "cap8N",
            "cap8O",
            "cap8P",
            "clfA",
            "clfB",
            "cna",
            "ebp",
            "esaA",
            "esaB",
            "esaC",
            "essA",
            "essB",
            "essC",
            "esxA",
            "esxB",
            "fnbA",
            "fnbB",
            "geh",
            "hlb",
            "hld",
            "hlgA",
            "hlgB",
            "hlgC",
            "hly/hla",
            "hysA",
            "icaA",
            "icaB",
            "icaC",
            "icaD",
            "icaR",
            "isdA",
            "isdB",
            "isdC",
            "isdD",
            "isdE",
            "isdF",
            "isdG",
            "lip",
            "lukF-PV",
            "map",
            "sak",
            "sbi",
            "scn",
            "sdrC",
            "sdrE",
            "sea",
            "spa",
            "srtB",
            "sspA",
            "sspB",
            "sspC",
            "vWbp"
        ],
        "Period": "pre_COVID"
    },
    "572sab": {
        "Location": "USA",
        "Year": "2019",
        "ST": "6",
        "CC": "CC5",
        "spa_type": [
            "t9001"
        ],
        "Acquired_ARGs": [
            "blaI_of_Z__BETA-LACTAM",
            "blaR1__BETA-LACTAM",
            "blaZ__BETA-LACTAM",
            "erm(C)__MACROLIDE",
            "fosB-Saur__FOSFOMYCIN",
            "tet(38)__TETRACYCLINE"
        ],
        "Point_mutations_ARGs": [],
        "VFs": [
            "adsA",
            "aur",
            "cap8A",
            "cap8B",
            "cap8C",
            "cap8D",
            "cap8E",
            "cap8F",
            "cap8G",
            "cap8H",
            "cap8I",
            "cap8J",
            "cap8K",
            "cap8L",
            "cap8M",
            "cap8N",
            "cap8O",
            "cap8P",
            "clfA",
            "clfB",
            "cna",
            "ebp",
            "esaA",
            "esaB",
            "esaC",
            "essA",
            "essB",
            "essC",
            "esxA",
            "esxB",
            "fnbA",
            "fnbB",
            "geh",
            "hlb",
            "hld",
            "hlgA",
            "hlgB",
            "hlgC",
            "hly/hla",
            "hysA",
            "icaA",
            "icaB",
            "icaC",
            "icaD",
            "icaR",
            "isdA",
            "isdB",
            "isdC",
            "isdD",
            "isdE",
            "isdF",
            "isdG",
            "lip",
            "lukF-PV",
            "map",
            "sak",
            "sbi",
            "scn",
            "sdrC",
            "sdrD",
            "sdrE",
            "sea",
            "spa",
            "srtB",
            "sspA",
            "sspB",
            "sspC",
            "vWbp"
        ],
        "Period": "pre_COVID"
    },
    "577sab": {
        "Location": "USA",
        "Year": "2019",
        "ST": "6",
        "CC": "CC5",
        "spa_type": [
            "t3802"
        ],
        "Acquired_ARGs": [
            "blaI_of_Z__BETA-LACTAM",
            "blaR1__BETA-LACTAM",
            "blaZ__BETA-LACTAM",
            "fosB-Saur__FOSFOMYCIN",
            "tet(38)__TETRACYCLINE"
        ],
        "Point_mutations_ARGs": [
            "grlA_E84K__Ciprofloxacin",
            "gyrA_S84L__Ciprofloxacin"
        ],
        "VFs": [
            "adsA",
            "aur",
            "cap8A",
            "cap8B",
            "cap8C",
            "cap8D",
            "cap8E",
            "cap8F",
            "cap8G",
            "cap8H",
            "cap8I",
            "cap8J",
            "cap8K",
            "cap8L",
            "cap8M",
            "cap8N",
            "cap8O",
            "cap8P",
            "clfA",
            "clfB",
            "cna",
            "ebp",
            "esaA",
            "esaB",
            "esaC",
            "essA",
            "essB",
            "essC",
            "esxA",
            "esxB",
            "fnbA",
            "fnbB",
            "geh",
            "hlb",
            "hld",
            "hlgA",
            "hlgB",
            "hlgC",
            "hly/hla",
            "hysA",
            "icaA",
            "icaB",
            "icaC",
            "icaD",
            "icaR",
            "isdA",
            "isdB",
            "isdC",
            "isdD",
            "isdE",
            "isdF",
            "isdG",
            "lip",
            "lukF-PV",
            "map",
            "sak",
            "sbi",
            "scn",
            "sdrC",
            "sdrD",
            "sdrE",
            "sea",
            "spa",
            "srtB",
            "sspA",
            "sspB",
            "sspC",
            "vWbp"
        ],
        "Period": "pre_COVID"
    },
    "594sab": {
        "Location": "USA",
        "Year": "2019",
        "ST": "6",
        "CC": "CC5",
        "spa_type": [
            "t304"
        ],
        "Acquired_ARGs": [
            "blaI_of_Z__BETA-LACTAM",
            "blaR1__BETA-LACTAM",
            "blaZ__BETA-LACTAM",
            "fosB-Saur__FOSFOMYCIN",
            "tet(38)__TETRACYCLINE"
        ],
        "Point_mutations_ARGs": [],
        "VFs": [
            "adsA",
            "aur",
            "cap8A",
            "cap8B",
            "cap8C",
            "cap8D",
            "cap8E",
            "cap8F",
            "cap8G",
            "cap8H",
            "cap8I",
            "cap8J",
            "cap8K",
            "cap8L",
            "cap8M",
            "cap8N",
            "cap8O",
            "cap8P",
            "clfA",
            "clfB",
            "ebp",
            "esaA",
            "esaB",
            "esaC",
            "essA",
            "essB",
            "essC",
            "esxA",
            "esxB",
            "fnbA",
            "fnbB",
            "geh",
            "hlb",
            "hld",
            "hlgA",
            "hlgB",
            "hlgC",
            "hly/hla",
            "hysA",
            "icaA",
            "icaB",
            "icaC",
            "icaD",
            "icaR",
            "isdA",
            "isdB",
            "isdC",
            "isdD",
            "isdE",
            "isdF",
            "isdG",
            "lip",
            "lukF-PV",
            "map",
            "sak",
            "sbi",
            "scn",
            "sdrC",
            "sdrD",
            "sdrE",
            "sea",
            "spa",
            "srtB",
            "sspA",
            "sspB",
            "sspC",
            "vWbp"
        ],
        "Period": "pre_COVID"
    },
    "647sab": {
        "Location": "USA",
        "Year": "2019",
        "ST": "6",
        "CC": "CC5",
        "spa_type": [
            "t711"
        ],
        "Acquired_ARGs": [
            "blaI_of_Z__BETA-LACTAM",
            "blaR1__BETA-LACTAM",
            "blaZ__BETA-LACTAM",
            "fosB-Saur__FOSFOMYCIN",
            "mecA__METHICILLIN",
            "tet(38)__TETRACYCLINE"
        ],
        "Point_mutations_ARGs": [],
        "VFs": [
            "adsA",
            "aur",
            "cap8A",
            "cap8B",
            "cap8C",
            "cap8D",
            "cap8E",
            "cap8F",
            "cap8G",
            "cap8H",
            "cap8I",
            "cap8J",
            "cap8K",
            "cap8L",
            "cap8M",
            "cap8N",
            "cap8O",
            "cap8P",
            "clfA",
            "clfB",
            "cna",
            "ebp",
            "esaA",
            "esaB",
            "esaC",
            "essA",
            "essB",
            "essC",
            "esxA",
            "esxB",
            "fnbA",
            "fnbB",
            "geh",
            "hlb",
            "hld",
            "hlgA",
            "hlgB",
            "hlgC",
            "hly/hla",
            "hysA",
            "icaA",
            "icaB",
            "icaC",
            "icaD",
            "icaR",
            "isdA",
            "isdB",
            "isdC",
            "isdD",
            "isdE",
            "isdF",
            "isdG",
            "lip",
            "lukF-PV",
            "map",
            "sak",
            "sbi",
            "scn",
            "sdrC",
            "sdrD",
            "sdrE",
            "sea",
            "spa",
            "srtB",
            "sspA",
            "sspB",
            "sspC",
            "vWbp"
        ],
        "Period": "pre_COVID"
    },
    "771sab": {
        "Location": "USA",
        "Year": "2020",
        "ST": "6",
        "CC": "CC5",
        "spa_type": [
            "t701"
        ],
        "Acquired_ARGs": [
            "blaI_of_Z__BETA-LACTAM",
            "blaR1__BETA-LACTAM",
            "blaZ__BETA-LACTAM",
            "fosB-Saur__FOSFOMYCIN",
            "tet(38)__TETRACYCLINE"
        ],
        "Point_mutations_ARGs": [],
        "VFs": [
            "adsA",
            "aur",
            "cap8A",
            "cap8B",
            "cap8C",
            "cap8D",
            "cap8E",
            "cap8F",
            "cap8G",
            "cap8H",
            "cap8I",
            "cap8J",
            "cap8K",
            "cap8L",
            "cap8M",
            "cap8N",
            "cap8O",
            "cap8P",
            "clfA",
            "clfB",
            "cna",
            "ebp",
            "esaA",
            "esaB",
            "esaC",
            "essA",
            "essB",
            "essC",
            "esxA",
            "esxB",
            "fnbA",
            "fnbB",
            "geh",
            "hlb",
            "hld",
            "hlgA",
            "hlgB",
            "hlgC",
            "hly/hla",
            "hysA",
            "icaA",
            "icaB",
            "icaC",
            "icaD",
            "icaR",
            "isdA",
            "isdB",
            "isdC",
            "isdD",
            "isdE",
            "isdF",
            "isdG",
            "lip",
            "lukF-PV",
            "map",
            "sak",
            "sbi",
            "scn",
            "sdrC",
            "sdrD",
            "sdrE",
            "sea",
            "spa",
            "srtB",
            "sspA",
            "sspB",
            "sspC",
            "vWbp"
        ],
        "Period": "post_COVID"
    },
    "844sab": {
        "Location": "USA",
        "Year": "2020",
        "ST": "6",
        "CC": "CC5",
        "spa_type": [
            "t4562"
        ],
        "Acquired_ARGs": [
            "blaI_of_Z__BETA-LACTAM",
            "blaR1__BETA-LACTAM",
            "blaZ__BETA-LACTAM",
            "fosB-Saur__FOSFOMYCIN",
            "tet(38)__TETRACYCLINE"
        ],
        "Point_mutations_ARGs": [],
        "VFs": [
            "adsA",
            "aur",
            "cap8A",
            "cap8B",
            "cap8C",
            "cap8D",
            "cap8E",
            "cap8F",
            "cap8G",
            "cap8H",
            "cap8I",
            "cap8J",
            "cap8K",
            "cap8L",
            "cap8M",
            "cap8N",
            "cap8O",
            "cap8P",
            "clfA",
            "clfB",
            "cna",
            "ebp",
            "esaA",
            "esaB",
            "esaC",
            "essA",
            "essB",
            "essC",
            "esxA",
            "esxB",
            "fnbA",
            "fnbB",
            "geh",
            "hlb",
            "hld",
            "hlgA",
            "hlgB",
            "hlgC",
            "hly/hla",
            "hysA",
            "icaA",
            "icaB",
            "icaC",
            "icaD",
            "icaR",
            "isdA",
            "isdB",
            "isdC",
            "isdD",
            "isdE",
            "isdF",
            "isdG",
            "lip",
            "lukF-PV",
            "map",
            "sak",
            "sbi",
            "scn",
            "sdrC",
            "sdrD",
            "sdrE",
            "sea",
            "spa",
            "srtB",
            "sspA",
            "sspB",
            "sspC",
            "vWbp"
        ],
        "Period": "post_COVID"
    },
    "851sab": {
        "Location": "USA",
        "Year": "2020",
        "ST": "6",
        "CC": "CC5",
        "spa_type": [
            "t304"
        ],
        "Acquired_ARGs": [
            "fosB-Saur__FOSFOMYCIN",
            "tet(38)__TETRACYCLINE"
        ],
        "Point_mutations_ARGs": [],
        "VFs": [
            "adsA",
            "aur",
            "cap8A",
            "cap8B",
            "cap8C",
            "cap8D",
            "cap8E",
            "cap8F",
            "cap8G",
            "cap8H",
            "cap8I",
            "cap8J",
            "cap8K",
            "cap8L",
            "cap8M",
            "cap8N",
            "cap8O",
            "cap8P",
            "clfA",
            "clfB",
            "cna",
            "ebp",
            "esaA",
            "esaB",
            "esaC",
            "essA",
            "essB",
            "essC",
            "esxA",
            "esxB",
            "fnbA",
            "fnbB",
            "geh",
            "hlb",
            "hld",
            "hlgA",
            "hlgB",
            "hlgC",
            "hly/hla",
            "hysA",
            "icaA",
            "icaB",
            "icaC",
            "icaD",
            "icaR",
            "isdA",
            "isdB",
            "isdC",
            "isdD",
            "isdE",
            "isdF",
            "isdG",
            "lip",
            "lukF-PV",
            "map",
            "sak",
            "sbi",
            "scn",
            "sdrC",
            "sdrD",
            "sdrE",
            "sea",
            "spa",
            "srtB",
            "sspA",
            "sspB",
            "sspC",
            "vWbp"
        ],
        "Period": "post_COVID"
    },
    "859sab": {
        "Location": "USA",
        "Year": "2020",
        "ST": "6",
        "CC": "CC5",
        "spa_type": [
            "t4407"
        ],
        "Acquired_ARGs": [
            "blaI_of_Z__BETA-LACTAM",
            "blaR1__BETA-LACTAM",
            "blaZ__BETA-LACTAM",
            "fosB-Saur__FOSFOMYCIN",
            "tet(38)__TETRACYCLINE"
        ],
        "Point_mutations_ARGs": [
            "grlA_E84K__Ciprofloxacin"
        ],
        "VFs": [
            "adsA",
            "aur",
            "cap8A",
            "cap8B",
            "cap8C",
            "cap8D",
            "cap8E",
            "cap8F",
            "cap8G",
            "cap8H",
            "cap8I",
            "cap8J",
            "cap8K",
            "cap8L",
            "cap8M",
            "cap8N",
            "cap8O",
            "cap8P",
            "clfA",
            "clfB",
            "ebp",
            "esaA",
            "esaB",
            "esaC",
            "essA",
            "essB",
            "essC",
            "esxA",
            "esxB",
            "fnbA",
            "fnbB",
            "geh",
            "hlb",
            "hlgA",
            "hlgB",
            "hlgC",
            "hly/hla",
            "hysA",
            "icaA",
            "icaB",
            "icaC",
            "icaD",
            "icaR",
            "isdA",
            "isdB",
            "isdC",
            "isdD",
            "isdE",
            "isdF",
            "isdG",
            "lip",
            "lukF-PV",
            "map",
            "sak",
            "scn",
            "sdrC",
            "sdrD",
            "sdrE",
            "sea",
            "spa",
            "srtB",
            "sspA",
            "sspB",
            "sspC",
            "vWbp"
        ],
        "Period": "post_COVID"
    },
    "254sab": {
        "Location": "USA",
        "Year": "2017",
        "ST": "7",
        "CC": "",
        "spa_type": [
            "14-21-17-34-34-23"
        ],
        "Acquired_ARGs": [
            "blaI_of_Z__BETA-LACTAM",
            "blaR1__BETA-LACTAM",
            "blaZ__BETA-LACTAM",
            "erm(C)__MACROLIDE",
            "tet(38)__TETRACYCLINE"
        ],
        "Point_mutations_ARGs": [],
        "VFs": [
            "adsA",
            "aur",
            "cap8A",
            "cap8B",
            "cap8C",
            "cap8D",
            "cap8E",
            "cap8F",
            "cap8G",
            "cap8H",
            "cap8I",
            "cap8J",
            "cap8K",
            "cap8L",
            "cap8M",
            "cap8N",
            "cap8O",
            "cap8P",
            "chp",
            "clfA",
            "clfB",
            "coa",
            "ebp",
            "esaA",
            "esaB",
            "esaC",
            "essA",
            "essB",
            "essC",
            "esxA",
            "esxB",
            "fnbA",
            "geh",
            "hlb",
            "hld",
            "hlgA",
            "hlgB",
            "hlgC",
            "hly/hla",
            "hysA",
            "icaA",
            "icaB",
            "icaC",
            "icaD",
            "icaR",
            "isdA",
            "isdB",
            "isdC",
            "isdD",
            "isdE",
            "isdF",
            "isdG",
            "lip",
            "lukF-PV",
            "map",
            "sak",
            "sbi",
            "scn",
            "sdrC",
            "sdrD",
            "sdrE",
            "srtB",
            "sspA",
            "sspB",
            "sspC"
        ],
        "Period": "pre_COVID"
    },
    "398sab": {
        "Location": "USA",
        "Year": "2015",
        "ST": "7",
        "CC": "",
        "spa_type": [
            "t091"
        ],
        "Acquired_ARGs": [
            "blaI_of_Z__BETA-LACTAM",
            "blaR1__BETA-LACTAM",
            "blaZ__BETA-LACTAM",
            "tet(38)__TETRACYCLINE"
        ],
        "Point_mutations_ARGs": [],
        "VFs": [
            "adsA",
            "aur",
            "cap8A",
            "cap8B",
            "cap8C",
            "cap8D",
            "cap8E",
            "cap8F",
            "cap8G",
            "cap8H",
            "cap8I",
            "cap8J",
            "cap8K",
            "cap8L",
            "cap8M",
            "cap8N",
            "cap8O",
            "cap8P",
            "clfA",
            "clfB",
            "coa",
            "ebp",
            "esaA",
            "esaB",
            "esaC",
            "essA",
            "essB",
            "essC",
            "esxA",
            "esxB",
            "fnbA",
            "fnbB",
            "geh",
            "hlb",
            "hld",
            "hlgA",
            "hlgB",
            "hlgC",
            "hly/hla",
            "hysA",
            "icaA",
            "icaB",
            "icaC",
            "icaD",
            "icaR",
            "isdA",
            "isdB",
            "isdC",
            "isdD",
            "isdE",
            "isdF",
            "isdG",
            "lip",
            "lukF-PV",
            "map",
            "sak",
            "sbi",
            "scn",
            "sdrC",
            "sdrD",
            "sdrE",
            "srtB",
            "sspA",
            "sspB",
            "sspC"
        ],
        "Period": "pre_COVID"
    },
    "1005sab": {
        "Location": "USA",
        "Year": "2021",
        "ST": "8",
        "CC": "CC8",
        "spa_type": [
            "t008"
        ],
        "Acquired_ARGs": [
            "fosB-Saur__FOSFOMYCIN",
            "tet(38)__TETRACYCLINE"
        ],
        "Point_mutations_ARGs": [],
        "VFs": [
            "adsA",
            "aur",
            "cap8A",
            "cap8B",
            "cap8C",
            "cap8D",
            "cap8E",
            "cap8F",
            "cap8G",
            "cap8L",
            "cap8M",
            "cap8N",
            "cap8O",
            "cap8P",
            "chp",
            "clfA",
            "clfB",
            "coa",
            "ebp",
            "esaA",
            "esaB",
            "esaC",
            "essA",
            "essB",
            "essC",
            "esxA",
            "esxB",
            "fnbA",
            "fnbB",
            "geh",
            "hlb",
            "hld",
            "hlgA",
            "hlgB",
            "hlgC",
            "hly/hla",
            "hysA",
            "icaA",
            "icaB",
            "icaC",
            "icaD",
            "icaR",
            "isdA",
            "isdB",
            "isdC",
            "isdD",
            "isdE",
            "isdF",
            "isdG",
            "lip",
            "lukF-PV",
            "map",
            "sak",
            "sbi",
            "scn",
            "sdrE",
            "selk",
            "selq",
            "spa",
            "srtB",
            "sspA",
            "sspB",
            "sspC",
            "vWbp"
        ],
        "Period": "post_COVID"
    },
    "1012sab": {
        "Location": "USA",
        "Year": "2021",
        "ST": "8",
        "CC": "CC8",
        "spa_type": [
            "t008"
        ],
        "Acquired_ARGs": [
            "blaI_of_Z__BETA-LACTAM",
            "blaR1__BETA-LACTAM",
            "blaZ__BETA-LACTAM",
            "fosB-Saur__FOSFOMYCIN",
            "tet(38)__TETRACYCLINE"
        ],
        "Point_mutations_ARGs": [],
        "VFs": [
            "adsA",
            "aur",
            "cap8A",
            "cap8B",
            "cap8C",
            "cap8D",
            "cap8E",
            "cap8F",
            "cap8G",
            "cap8L",
            "cap8M",
            "cap8N",
            "cap8O",
            "cap8P",
            "clfA",
            "clfB",
            "coa",
            "ebp",
            "esaA",
            "esaB",
            "esaC",
            "essA",
            "essB",
            "essC",
            "esxA",
            "esxB",
            "fnbA",
            "fnbB",
            "geh",
            "hlb",
            "hld",
            "hlgA",
            "hlgB",
            "hlgC",
            "hly/hla",
            "hysA",
            "icaA",
            "icaB",
            "icaC",
            "icaD",
            "icaR",
            "isdA",
            "isdB",
            "isdC",
            "isdD",
            "isdE",
            "isdF",
            "isdG",
            "lip",
            "lukF-PV",
            "map",
            "sak",
            "sbi",
            "scn",
            "sdrC",
            "sdrE",
            "sea",
            "selk",
            "selq",
            "spa",
            "srtB",
            "sspA",
            "sspB",
            "sspC",
            "vWbp"
        ],
        "Period": "post_COVID"
    },
    "1017sab": {
        "Location": "USA",
        "Year": "2021",
        "ST": "8",
        "CC": "CC8",
        "spa_type": [
            "t008"
        ],
        "Acquired_ARGs": [
            "aph(3')-IIIa__AMIKACIN_KANAMYCIN",
            "blaI_of_Z__BETA-LACTAM",
            "blaR1__BETA-LACTAM",
            "blaZ__BETA-LACTAM",
            "dfrG__TRIMETHOPRIM",
            "fosB-Saur__FOSFOMYCIN",
            "mecA__METHICILLIN",
            "mph(C)__MACROLIDE",
            "msr(A)__MACROLIDE",
            "mupA__MUPIROCIN",
            "sat4__STREPTOTHRICIN",
            "tet(38)__TETRACYCLINE",
            "vga(A)__LINCOSAMIDE"
        ],
        "Point_mutations_ARGs": [
            "grlA_S80Y__Ciprofloxacin",
            "gyrA_S84L__Ciprofloxacin"
        ],
        "VFs": [
            "adsA",
            "aur",
            "cap8A",
            "cap8B",
            "cap8C",
            "cap8D",
            "cap8E",
            "cap8F",
            "cap8G",
            "cap8L",
            "cap8M",
            "cap8N",
            "cap8O",
            "cap8P",
            "chp",
            "clfA",
            "clfB",
            "ebp",
            "esaA",
            "esaB",
            "esaC",
            "essA",
            "essB",
            "essC",
            "esxA",
            "esxB",
            "fnbA",
            "fnbB",
            "geh",
            "hlb",
            "hld",
            "hlgA",
            "hlgB",
            "hlgC",
            "hly/hla",
            "hysA",
            "icaA",
            "icaB",
            "icaC",
            "icaD",
            "icaR",
            "isdA",
            "isdB",
            "isdC",
            "isdD",
            "isdE",
            "isdF",
            "isdG",
            "lip",
            "lukF-PV",
            "lukS-PV",
            "map",
            "sak",
            "sbi",
            "scn",
            "sdrC",
            "sdrD",
            "sdrE",
            "selk",
            "selq",
            "spa",
            "srtB",
            "sspA",
            "sspB",
            "sspC",
            "vWbp"
        ],
        "Period": "post_COVID"
    },
    "1020sab": {
        "Location": "USA",
        "Year": "2021",
        "ST": "8",
        "CC": "CC8",
        "spa_type": [
            "t008"
        ],
        "Acquired_ARGs": [
            "aph(3')-IIIa__AMIKACIN_KANAMYCIN",
            "blaI_of_Z__BETA-LACTAM",
            "blaR1__BETA-LACTAM",
            "blaZ__BETA-LACTAM",
            "fosB-Saur__FOSFOMYCIN",
            "mecA__METHICILLIN",
            "mph(C)__MACROLIDE",
            "msr(A)__MACROLIDE",
            "sat4__STREPTOTHRICIN",
            "tet(38)__TETRACYCLINE"
        ],
        "Point_mutations_ARGs": [],
        "VFs": [
            "adsA",
            "aur",
            "cap8A",
            "cap8B",
            "cap8C",
            "cap8D",
            "cap8E",
            "cap8F",
            "cap8G",
            "cap8L",
            "cap8M",
            "cap8N",
            "cap8O",
            "cap8P",
            "chp",
            "clfA",
            "clfB",
            "ebp",
            "esaA",
            "esaB",
            "esaC",
            "essA",
            "essB",
            "essC",
            "esxA",
            "esxB",
            "fnbA",
            "fnbB",
            "geh",
            "hlb",
            "hld",
            "hlgA",
            "hlgB",
            "hlgC",
            "hly/hla",
            "hysA",
            "icaA",
            "icaB",
            "icaC",
            "icaD",
            "icaR",
            "isdA",
            "isdB",
            "isdC",
            "isdD",
            "isdE",
            "isdF",
            "isdG",
            "lip",
            "lukF-PV",
            "lukS-PV",
            "map",
            "sak",
            "sbi",
            "scn",
            "sdrC",
            "sdrD",
            "sdrE",
            "selk",
            "selq",
            "spa",
            "srtB",
            "sspA",
            "sspB",
            "sspC",
            "vWbp"
        ],
        "Period": "post_COVID"
    },
    "1024sab": {
        "Location": "USA",
        "Year": "2022",
        "ST": "8",
        "CC": "CC8",
        "spa_type": [
            "t9835"
        ],
        "Acquired_ARGs": [
            "aph(3')-IIIa__AMIKACIN_KANAMYCIN",
            "blaI_of_Z__BETA-LACTAM",
            "blaR1__BETA-LACTAM",
            "blaZ__BETA-LACTAM",
            "fosB-Saur__FOSFOMYCIN",
            "mecA__METHICILLIN",
            "mph(C)__MACROLIDE",
            "msr(A)__MACROLIDE",
            "sat4__STREPTOTHRICIN",
            "tet(38)__TETRACYCLINE"
        ],
        "Point_mutations_ARGs": [],
        "VFs": [
            "adsA",
            "aur",
            "cap8A",
            "cap8B",
            "cap8C",
            "cap8D",
            "cap8E",
            "cap8F",
            "cap8G",
            "cap8L",
            "cap8M",
            "cap8N",
            "cap8O",
            "cap8P",
            "chp",
            "clfA",
            "clfB",
            "ebp",
            "esaA",
            "esaB",
            "esaC",
            "essA",
            "essB",
            "essC",
            "esxA",
            "esxB",
            "fnbA",
            "fnbB",
            "geh",
            "hlb",
            "hld",
            "hlgA",
            "hlgB",
            "hlgC",
            "hly/hla",
            "hysA",
            "icaA",
            "icaB",
            "icaC",
            "icaD",
            "icaR",
            "isdA",
            "isdB",
            "isdC",
            "isdD",
            "isdE",
            "isdF",
            "isdG",
            "lip",
            "lukF-PV",
            "lukS-PV",
            "map",
            "sak",
            "sbi",
            "scn",
            "sdrC",
            "sdrD",
            "sdrE",
            "selk",
            "selq",
            "spa",
            "srtB",
            "sspA",
            "sspB",
            "sspC",
            "vWbp"
        ],
        "Period": "post_COVID"
    },
    "1025sab": {
        "Location": "USA",
        "Year": "2022",
        "ST": "8",
        "CC": "CC8",
        "spa_type": [
            "t008"
        ],
        "Acquired_ARGs": [
            "aph(3')-IIIa__AMIKACIN_KANAMYCIN",
            "blaI_of_Z__BETA-LACTAM",
            "blaR1__BETA-LACTAM",
            "blaZ__BETA-LACTAM",
            "fosB-Saur__FOSFOMYCIN",
            "mecA__METHICILLIN",
            "mph(C)__MACROLIDE",
            "msr(A)__MACROLIDE",
            "tet(38)__TETRACYCLINE"
        ],
        "Point_mutations_ARGs": [],
        "VFs": [
            "adsA",
            "aur",
            "cap8A",
            "cap8B",
            "cap8C",
            "cap8D",
            "cap8E",
            "cap8F",
            "cap8G",
            "cap8L",
            "cap8M",
            "cap8N",
            "cap8O",
            "cap8P",
            "chp",
            "clfA",
            "clfB",
            "ebp",
            "esaA",
            "esaB",
            "esaC",
            "essA",
            "essB",
            "essC",
            "esxA",
            "esxB",
            "fnbA",
            "fnbB",
            "geh",
            "hlb",
            "hld",
            "hlgA",
            "hlgB",
            "hlgC",
            "hly/hla",
            "hysA",
            "icaA",
            "icaB",
            "icaC",
            "icaD",
            "icaR",
            "isdA",
            "isdB",
            "isdC",
            "isdD",
            "isdE",
            "isdF",
            "isdG",
            "lip",
            "lukF-PV",
            "lukS-PV",
            "map",
            "sak",
            "sbi",
            "scn",
            "sdrC",
            "sdrD",
            "sdrE",
            "selk",
            "selq",
            "spa",
            "srtB",
            "sspA",
            "sspB",
            "sspC",
            "vWbp"
        ],
        "Period": "post_COVID"
    },
    "1026sab": {
        "Location": "USA",
        "Year": "2022",
        "ST": "8",
        "CC": "CC8",
        "spa_type": [
            "t024"
        ],
        "Acquired_ARGs": [
            "aph(3')-IIIa__AMIKACIN_KANAMYCIN",
            "blaI_of_Z__BETA-LACTAM",
            "blaR1__BETA-LACTAM",
            "blaZ__BETA-LACTAM",
            "fosB-Saur__FOSFOMYCIN",
            "mecA__METHICILLIN",
            "mph(C)__MACROLIDE",
            "msr(A)__MACROLIDE",
            "sat4__STREPTOTHRICIN",
            "tet(38)__TETRACYCLINE"
        ],
        "Point_mutations_ARGs": [
            "grlA_S80Y__Ciprofloxacin",
            "gyrA_S84L__Ciprofloxacin"
        ],
        "VFs": [
            "adsA",
            "aur",
            "cap8A",
            "cap8B",
            "cap8C",
            "cap8D",
            "cap8E",
            "cap8F",
            "cap8G",
            "cap8L",
            "cap8M",
            "cap8N",
            "cap8O",
            "cap8P",
            "chp",
            "clfA",
            "clfB",
            "ebp",
            "esaA",
            "esaB",
            "esaC",
            "essA",
            "essB",
            "essC",
            "esxA",
            "esxB",
            "fnbA",
            "fnbB",
            "geh",
            "hlb",
            "hld",
            "hlgA",
            "hlgB",
            "hlgC",
            "hly/hla",
            "hysA",
            "icaA",
            "icaB",
            "icaC",
            "icaD",
            "icaR",
            "isdA",
            "isdB",
            "isdC",
            "isdD",
            "isdE",
            "isdF",
            "isdG",
            "lip",
            "lukF-PV",
            "lukS-PV",
            "map",
            "sak",
            "sbi",
            "scn",
            "sdrC",
            "sdrD",
            "sdrE",
            "selk",
            "selq",
            "spa",
            "srtB",
            "sspA",
            "sspB",
            "sspC",
            "vWbp"
        ],
        "Period": "post_COVID"
    },
    "1030sab": {
        "Location": "USA",
        "Year": "2022",
        "ST": "8",
        "CC": "CC8",
        "spa_type": [
            "t008"
        ],
        "Acquired_ARGs": [
            "aph(3')-IIIa__AMIKACIN_KANAMYCIN",
            "blaI_of_Z__BETA-LACTAM",
            "blaR1__BETA-LACTAM",
            "blaZ__BETA-LACTAM",
            "fosB-Saur__FOSFOMYCIN",
            "mecA__METHICILLIN",
            "mph(C)__MACROLIDE",
            "msr(A)__MACROLIDE",
            "tet(38)__TETRACYCLINE"
        ],
        "Point_mutations_ARGs": [],
        "VFs": [
            "adsA",
            "aur",
            "cap8A",
            "cap8B",
            "cap8C",
            "cap8D",
            "cap8E",
            "cap8F",
            "cap8G",
            "cap8L",
            "cap8M",
            "cap8N",
            "cap8O",
            "cap8P",
            "chp",
            "clfA",
            "clfB",
            "ebp",
            "esaA",
            "esaB",
            "esaC",
            "essA",
            "essB",
            "essC",
            "esxA",
            "esxB",
            "fnbA",
            "fnbB",
            "geh",
            "hlb",
            "hld",
            "hlgA",
            "hlgB",
            "hlgC",
            "hly/hla",
            "hysA",
            "icaA",
            "icaB",
            "icaC",
            "icaD",
            "icaR",
            "isdA",
            "isdB",
            "isdC",
            "isdD",
            "isdE",
            "isdF",
            "isdG",
            "lip",
            "lukF-PV",
            "lukS-PV",
            "map",
            "sak",
            "sbi",
            "scn",
            "sdrC",
            "sdrD",
            "sdrE",
            "selk",
            "selq",
            "spa",
            "srtB",
            "sspA",
            "sspB",
            "sspC",
            "vWbp"
        ],
        "Period": "post_COVID"
    },
    "1038sab": {
        "Location": "USA",
        "Year": "2022",
        "ST": "8",
        "CC": "CC8",
        "spa_type": [
            "t024"
        ],
        "Acquired_ARGs": [
            "aph(3')-IIIa__AMIKACIN_KANAMYCIN",
            "blaI_of_Z__BETA-LACTAM",
            "blaR1__BETA-LACTAM",
            "blaZ__BETA-LACTAM",
            "fosB-Saur__FOSFOMYCIN",
            "mecA__METHICILLIN",
            "mph(C)__MACROLIDE",
            "msr(A)__MACROLIDE",
            "sat4__STREPTOTHRICIN",
            "tet(38)__TETRACYCLINE"
        ],
        "Point_mutations_ARGs": [],
        "VFs": [
            "adsA",
            "aur",
            "cap8A",
            "cap8B",
            "cap8C",
            "cap8D",
            "cap8E",
            "cap8F",
            "cap8G",
            "cap8L",
            "cap8M",
            "cap8N",
            "cap8O",
            "cap8P",
            "chp",
            "clfA",
            "clfB",
            "ebp",
            "esaA",
            "esaB",
            "esaC",
            "essA",
            "essB",
            "essC",
            "esxA",
            "esxB",
            "fnbA",
            "fnbB",
            "geh",
            "hlb",
            "hld",
            "hlgA",
            "hlgB",
            "hlgC",
            "hly/hla",
            "hysA",
            "icaA",
            "icaB",
            "icaC",
            "icaD",
            "icaR",
            "isdA",
            "isdB",
            "isdC",
            "isdD",
            "isdE",
            "isdF",
            "isdG",
            "lip",
            "lukF-PV",
            "lukS-PV",
            "map",
            "sak",
            "sbi",
            "scn",
            "sdrC",
            "sdrD",
            "spa",
            "srtB",
            "sspA",
            "sspB",
            "sspC",
            "vWbp"
        ],
        "Period": "post_COVID"
    },
    "1040sab": {
        "Location": "USA",
        "Year": "2022",
        "ST": "8",
        "CC": "CC8",
        "spa_type": [
            "t008"
        ],
        "Acquired_ARGs": [
            "aph(3')-IIIa__AMIKACIN_KANAMYCIN",
            "blaI_of_Z__BETA-LACTAM",
            "blaR1__BETA-LACTAM",
            "blaZ__BETA-LACTAM",
            "fosB-Saur__FOSFOMYCIN",
            "mph(C)__MACROLIDE",
            "msr(A)__MACROLIDE",
            "sat4__STREPTOTHRICIN",
            "tet(38)__TETRACYCLINE"
        ],
        "Point_mutations_ARGs": [
            "grlA_S80Y__Ciprofloxacin",
            "gyrA_S84L__Ciprofloxacin"
        ],
        "VFs": [
            "adsA",
            "aur",
            "cap8A",
            "cap8B",
            "cap8C",
            "cap8D",
            "cap8E",
            "cap8F",
            "cap8G",
            "cap8L",
            "cap8M",
            "cap8N",
            "cap8O",
            "cap8P",
            "chp",
            "clfA",
            "clfB",
            "ebp",
            "esaA",
            "esaB",
            "esaC",
            "essA",
            "essB",
            "essC",
            "esxA",
            "esxB",
            "fnbA",
            "fnbB",
            "geh",
            "hlb",
            "hld",
            "hlgA",
            "hlgB",
            "hlgC",
            "hly/hla",
            "hysA",
            "icaA",
            "icaB",
            "icaC",
            "icaD",
            "icaR",
            "isdA",
            "isdB",
            "isdC",
            "isdD",
            "isdE",
            "isdF",
            "isdG",
            "lip",
            "lukF-PV",
            "map",
            "sak",
            "sbi",
            "scn",
            "sdrC",
            "sdrD",
            "sdrE",
            "spa",
            "srtB",
            "sspA",
            "sspB",
            "sspC",
            "vWbp"
        ],
        "Period": "post_COVID"
    },
    "1041sab": {
        "Location": "USA",
        "Year": "2022",
        "ST": "8",
        "CC": "CC8",
        "spa_type": [
            "t1892"
        ],
        "Acquired_ARGs": [
            "aph(3')-IIIa__AMIKACIN_KANAMYCIN",
            "blaI_of_Z__BETA-LACTAM",
            "blaR1__BETA-LACTAM",
            "blaZ__BETA-LACTAM",
            "fosB-Saur__FOSFOMYCIN",
            "mph(C)__MACROLIDE",
            "msr(A)__MACROLIDE",
            "tet(38)__TETRACYCLINE"
        ],
        "Point_mutations_ARGs": [],
        "VFs": [
            "adsA",
            "aur",
            "cap8A",
            "cap8B",
            "cap8C",
            "cap8D",
            "cap8E",
            "cap8F",
            "cap8G",
            "cap8L",
            "cap8M",
            "cap8N",
            "cap8O",
            "cap8P",
            "chp",
            "clfA",
            "clfB",
            "coa",
            "ebp",
            "esaA",
            "esaB",
            "esaC",
            "essA",
            "essB",
            "essC",
            "esxA",
            "esxB",
            "geh",
            "hlb",
            "hld",
            "hlgA",
            "hlgB",
            "hlgC",
            "hly/hla",
            "hysA",
            "icaA",
            "icaB",
            "icaC",
            "icaD",
            "icaR",
            "isdA",
            "isdB",
            "isdC",
            "isdD",
            "isdE",
            "isdF",
            "isdG",
            "lip",
            "lukF-PV",
            "map",
            "sak",
            "sbi",
            "scn",
            "sdrC",
            "sdrD",
            "sdrE",
            "spa",
            "srtB",
            "sspA",
            "sspB",
            "sspC",
            "vWbp"
        ],
        "Period": "post_COVID"
    },
    "1042sab": {
        "Location": "USA",
        "Year": "2022",
        "ST": "8",
        "CC": "CC8",
        "spa_type": [
            "t008"
        ],
        "Acquired_ARGs": [
            "fosB-Saur__FOSFOMYCIN",
            "tet(38)__TETRACYCLINE"
        ],
        "Point_mutations_ARGs": [
            "grlA_S80Y__Ciprofloxacin",
            "gyrA_S84L__Ciprofloxacin"
        ],
        "VFs": [
            "adsA",
            "aur",
            "cap8A",
            "cap8B",
            "cap8C",
            "cap8D",
            "cap8E",
            "cap8F",
            "cap8G",
            "cap8L",
            "cap8M",
            "cap8N",
            "cap8O",
            "cap8P",
            "chp",
            "clfA",
            "clfB",
            "ebp",
            "esaA",
            "esaB",
            "esaC",
            "essA",
            "essB",
            "essC",
            "esxA",
            "esxB",
            "fnbA",
            "fnbB",
            "geh",
            "hlb",
            "hld",
            "hlgA",
            "hlgB",
            "hlgC",
            "hly/hla",
            "hysA",
            "icaA",
            "icaB",
            "icaC",
            "icaD",
            "icaR",
            "isdA",
            "isdB",
            "isdC",
            "isdD",
            "isdE",
            "isdF",
            "isdG",
            "lip",
            "lukF-PV",
            "map",
            "sak",
            "sbi",
            "scn",
            "sdrC",
            "sdrD",
            "sdrE",
            "selk",
            "selq",
            "spa",
            "srtB",
            "sspA",
            "sspB",
            "sspC",
            "vWbp"
        ],
        "Period": "post_COVID"
    },
    "1043sab": {
        "Location": "USA",
        "Year": "2022",
        "ST": "8",
        "CC": "CC8",
        "spa_type": [
            "t024"
        ],
        "Acquired_ARGs": [
            "aph(3')-IIIa__AMIKACIN_KANAMYCIN",
            "blaI_of_Z__BETA-LACTAM",
            "blaR1__BETA-LACTAM",
            "blaZ__BETA-LACTAM",
            "erm(C)__MACROLIDE",
            "fosB-Saur__FOSFOMYCIN",
            "mecA__METHICILLIN",
            "mph(C)__MACROLIDE",
            "msr(A)__MACROLIDE",
            "sat4__STREPTOTHRICIN",
            "tet(38)__TETRACYCLINE"
        ],
        "Point_mutations_ARGs": [],
        "VFs": [
            "adsA",
            "aur",
            "cap8A",
            "cap8B",
            "cap8C",
            "cap8D",
            "cap8E",
            "cap8F",
            "cap8G",
            "cap8L",
            "cap8M",
            "cap8N",
            "cap8O",
            "cap8P",
            "chp",
            "clfA",
            "clfB",
            "ebp",
            "esaA",
            "esaB",
            "esaC",
            "essA",
            "essB",
            "essC",
            "esxA",
            "esxB",
            "fnbA",
            "fnbB",
            "geh",
            "hlb",
            "hld",
            "hlgA",
            "hlgB",
            "hlgC",
            "hly/hla",
            "hysA",
            "icaA",
            "icaB",
            "icaC",
            "icaD",
            "icaR",
            "isdA",
            "isdB",
            "isdC",
            "isdD",
            "isdE",
            "isdF",
            "isdG",
            "lip",
            "lukF-PV",
            "lukS-PV",
            "map",
            "sak",
            "sbi",
            "scn",
            "sdrC",
            "sdrD",
            "spa",
            "srtB",
            "sspA",
            "sspB",
            "sspC",
            "vWbp"
        ],
        "Period": "post_COVID"
    },
    "1044sab": {
        "Location": "USA",
        "Year": "2022",
        "ST": "8",
        "CC": "CC8",
        "spa_type": [
            "t008"
        ],
        "Acquired_ARGs": [
            "aph(3')-IIIa__AMIKACIN_KANAMYCIN",
            "blaI_of_Z__BETA-LACTAM",
            "blaR1__BETA-LACTAM",
            "blaZ__BETA-LACTAM",
            "fosB-Saur__FOSFOMYCIN",
            "mecA__METHICILLIN",
            "mph(C)__MACROLIDE",
            "msr(A)__MACROLIDE",
            "sat4__STREPTOTHRICIN",
            "tet(38)__TETRACYCLINE"
        ],
        "Point_mutations_ARGs": [
            "grlA_S80F__Ciprofloxacin"
        ],
        "VFs": [
            "adsA",
            "aur",
            "cap8A",
            "cap8B",
            "cap8C",
            "cap8D",
            "cap8E",
            "cap8F",
            "cap8G",
            "cap8L",
            "cap8M",
            "cap8N",
            "cap8O",
            "cap8P",
            "chp",
            "clfA",
            "clfB",
            "ebp",
            "esaA",
            "esaB",
            "esaC",
            "essA",
            "essB",
            "essC",
            "esxA",
            "esxB",
            "fnbA",
            "fnbB",
            "geh",
            "hlb",
            "hld",
            "hlgA",
            "hlgB",
            "hlgC",
            "hly/hla",
            "hysA",
            "icaA",
            "icaB",
            "icaC",
            "icaD",
            "icaR",
            "isdA",
            "isdB",
            "isdC",
            "isdD",
            "isdE",
            "isdF",
            "isdG",
            "lip",
            "lukF-PV",
            "lukS-PV",
            "map",
            "sak",
            "sbi",
            "scn",
            "sdrC",
            "sdrD",
            "sdrE",
            "selk",
            "selq",
            "spa",
            "srtB",
            "sspA",
            "sspB",
            "sspC",
            "vWbp"
        ],
        "Period": "post_COVID"
    },
    "1046sab": {
        "Location": "USA",
        "Year": "2022",
        "ST": "8",
        "CC": "CC8",
        "spa_type": [
            "t008"
        ],
        "Acquired_ARGs": [
            "aph(3')-IIIa__AMIKACIN_KANAMYCIN",
            "blaI_of_Z__BETA-LACTAM",
            "blaR1__BETA-LACTAM",
            "blaZ__BETA-LACTAM",
            "dfrG__TRIMETHOPRIM",
            "erm(C)__MACROLIDE",
            "fosB-Saur__FOSFOMYCIN",
            "mecA__METHICILLIN",
            "mph(C)__MACROLIDE",
            "msr(A)__MACROLIDE",
            "sat4__STREPTOTHRICIN",
            "tet(38)__TETRACYCLINE"
        ],
        "Point_mutations_ARGs": [
            "grlA_S80F__Ciprofloxacin",
            "gyrA_S84L__Ciprofloxacin"
        ],
        "VFs": [
            "adsA",
            "aur",
            "cap8A",
            "cap8B",
            "cap8C",
            "cap8D",
            "cap8E",
            "cap8F",
            "cap8G",
            "cap8L",
            "cap8M",
            "cap8N",
            "cap8O",
            "cap8P",
            "chp",
            "clfA",
            "clfB",
            "ebp",
            "esaA",
            "esaB",
            "esaC",
            "essA",
            "essB",
            "essC",
            "esxA",
            "esxB",
            "fnbA",
            "fnbB",
            "geh",
            "hlb",
            "hld",
            "hlgA",
            "hlgB",
            "hlgC",
            "hly/hla",
            "hysA",
            "icaA",
            "icaB",
            "icaC",
            "icaD",
            "icaR",
            "isdA",
            "isdB",
            "isdC",
            "isdD",
            "isdE",
            "isdF",
            "isdG",
            "lip",
            "lukF-PV",
            "lukS-PV",
            "map",
            "sak",
            "sbi",
            "scn",
            "sdrC",
            "sdrD",
            "sdrE",
            "selk",
            "selq",
            "spa",
            "srtB",
            "sspA",
            "sspB",
            "sspC",
            "vWbp"
        ],
        "Period": "post_COVID"
    },
    "1047sab": {
        "Location": "USA",
        "Year": "2022",
        "ST": "8",
        "CC": "CC8",
        "spa_type": [
            "t008"
        ],
        "Acquired_ARGs": [
            "aph(3')-IIIa__AMIKACIN_KANAMYCIN",
            "blaI_of_Z__BETA-LACTAM",
            "blaR1__BETA-LACTAM",
            "blaZ__BETA-LACTAM",
            "fosB-Saur__FOSFOMYCIN",
            "mecA__METHICILLIN",
            "mph(C)__MACROLIDE",
            "msr(A)__MACROLIDE",
            "sat4__STREPTOTHRICIN",
            "tet(38)__TETRACYCLINE"
        ],
        "Point_mutations_ARGs": [
            "grlA_S80F__Ciprofloxacin"
        ],
        "VFs": [
            "adsA",
            "aur",
            "cap8A",
            "cap8B",
            "cap8C",
            "cap8D",
            "cap8E",
            "cap8F",
            "cap8G",
            "cap8L",
            "cap8M",
            "cap8N",
            "cap8O",
            "cap8P",
            "chp",
            "clfA",
            "clfB",
            "ebp",
            "esaA",
            "esaB",
            "esaC",
            "essA",
            "essB",
            "essC",
            "esxA",
            "esxB",
            "fnbA",
            "fnbB",
            "geh",
            "hlb",
            "hld",
            "hlgA",
            "hlgB",
            "hlgC",
            "hly/hla",
            "hysA",
            "icaA",
            "icaB",
            "icaC",
            "icaD",
            "icaR",
            "isdA",
            "isdB",
            "isdC",
            "isdD",
            "isdE",
            "isdF",
            "isdG",
            "lip",
            "lukF-PV",
            "lukS-PV",
            "map",
            "sak",
            "sbi",
            "scn",
            "sdrC",
            "sdrD",
            "sdrE",
            "selk",
            "selq",
            "spa",
            "srtB",
            "sspA",
            "sspB",
            "sspC",
            "vWbp"
        ],
        "Period": "post_COVID"
    },
    "1055sab": {
        "Location": "USA",
        "Year": "2022",
        "ST": "8",
        "CC": "CC8",
        "spa_type": [
            "t008"
        ],
        "Acquired_ARGs": [
            "aph(3')-IIIa__AMIKACIN_KANAMYCIN",
            "blaI_of_Z__BETA-LACTAM",
            "blaR1__BETA-LACTAM",
            "blaZ__BETA-LACTAM",
            "dfrG__TRIMETHOPRIM",
            "erm(C)__MACROLIDE",
            "fosB-Saur__FOSFOMYCIN",
            "mph(C)__MACROLIDE",
            "msr(A)__MACROLIDE",
            "sat4__STREPTOTHRICIN",
            "tet(38)__TETRACYCLINE"
        ],
        "Point_mutations_ARGs": [
            "grlA_S80F__Ciprofloxacin",
            "gyrA_S84L__Ciprofloxacin"
        ],
        "VFs": [
            "adsA",
            "aur",
            "cap8A",
            "cap8B",
            "cap8C",
            "cap8D",
            "cap8E",
            "cap8F",
            "cap8G",
            "cap8L",
            "cap8M",
            "cap8N",
            "cap8O",
            "cap8P",
            "chp",
            "clfA",
            "clfB",
            "ebp",
            "esaA",
            "esaB",
            "esaC",
            "essA",
            "essB",
            "essC",
            "esxA",
            "esxB",
            "fnbA",
            "fnbB",
            "geh",
            "hlb",
            "hld",
            "hlgA",
            "hlgB",
            "hlgC",
            "hly/hla",
            "hysA",
            "icaA",
            "icaB",
            "icaC",
            "icaD",
            "icaR",
            "isdA",
            "isdB",
            "isdC",
            "isdD",
            "isdE",
            "isdF",
            "isdG",
            "lip",
            "lukF-PV",
            "lukS-PV",
            "map",
            "sak",
            "sbi",
            "scn",
            "sdrC",
            "sdrD",
            "sdrE",
            "selk",
            "selq",
            "spa",
            "srtB",
            "sspA",
            "sspB",
            "sspC",
            "vWbp"
        ],
        "Period": "post_COVID"
    },
    "152sab": {
        "Location": "USA",
        "Year": "2018",
        "ST": "8",
        "CC": "CC8",
        "spa_type": [
            "t068"
        ],
        "Acquired_ARGs": [
            "aph(3')-IIIa__AMIKACIN_KANAMYCIN",
            "blaI_of_Z__BETA-LACTAM",
            "blaR1__BETA-LACTAM",
            "blaZ__BETA-LACTAM",
            "fosB-Saur__FOSFOMYCIN",
            "mecA__METHICILLIN",
            "mph(C)__MACROLIDE",
            "msr(A)__MACROLIDE",
            "sat4__STREPTOTHRICIN",
            "tet(38)__TETRACYCLINE"
        ],
        "Point_mutations_ARGs": [
            "grlA_S80Y__Ciprofloxacin",
            "gyrA_S84L__Ciprofloxacin"
        ],
        "VFs": [
            "adsA",
            "aur",
            "cap8A",
            "cap8B",
            "cap8C",
            "cap8D",
            "cap8E",
            "cap8F",
            "cap8G",
            "cap8L",
            "cap8M",
            "cap8N",
            "cap8O",
            "cap8P",
            "chp",
            "clfA",
            "clfB",
            "ebp",
            "esaA",
            "esaB",
            "esaC",
            "essA",
            "essB",
            "essC",
            "esxA",
            "esxB",
            "fnbA",
            "fnbB",
            "geh",
            "hlb",
            "hld",
            "hlgA",
            "hlgB",
            "hlgC",
            "hly/hla",
            "hysA",
            "icaA",
            "icaB",
            "icaC",
            "icaD",
            "icaR",
            "isdA",
            "isdB",
            "isdC",
            "isdD",
            "isdE",
            "isdF",
            "isdG",
            "lip",
            "lukF-PV",
            "map",
            "sbi",
            "scn",
            "sdrC",
            "sdrD",
            "sdrE",
            "spa",
            "srtB",
            "sspA",
            "sspB",
            "sspC",
            "vWbp"
        ],
        "Period": "pre_COVID"
    },
    "156sab": {
        "Location": "USA",
        "Year": "2018",
        "ST": "8",
        "CC": "CC8",
        "spa_type": [
            "t008"
        ],
        "Acquired_ARGs": [
            "aph(3')-IIIa__AMIKACIN_KANAMYCIN",
            "blaI_of_Z__BETA-LACTAM",
            "blaR1__BETA-LACTAM",
            "blaZ__BETA-LACTAM",
            "fosB-Saur__FOSFOMYCIN",
            "mecA__METHICILLIN",
            "mph(C)__MACROLIDE",
            "msr(A)__MACROLIDE",
            "sat4__STREPTOTHRICIN",
            "tet(38)__TETRACYCLINE"
        ],
        "Point_mutations_ARGs": [],
        "VFs": [
            "adsA",
            "aur",
            "cap8A",
            "cap8B",
            "cap8C",
            "cap8D",
            "cap8E",
            "cap8F",
            "cap8G",
            "cap8L",
            "cap8M",
            "cap8N",
            "cap8O",
            "cap8P",
            "chp",
            "clfA",
            "clfB",
            "ebp",
            "esaA",
            "esaB",
            "esaC",
            "essA",
            "essB",
            "essC",
            "esxA",
            "esxB",
            "fnbA",
            "fnbB",
            "geh",
            "hlb",
            "hld",
            "hlgA",
            "hlgB",
            "hlgC",
            "hly/hla",
            "hysA",
            "icaA",
            "icaB",
            "icaC",
            "icaD",
            "icaR",
            "isdA",
            "isdB",
            "isdC",
            "isdD",
            "isdE",
            "isdF",
            "isdG",
            "lip",
            "lukF-PV",
            "lukS-PV",
            "map",
            "sak",
            "sbi",
            "scn",
            "sdrC",
            "sdrD",
            "sdrE",
            "selk",
            "selq",
            "spa",
            "srtB",
            "sspA",
            "sspB",
            "sspC",
            "vWbp"
        ],
        "Period": "pre_COVID"
    },
    "159sab": {
        "Location": "USA",
        "Year": "2018",
        "ST": "8",
        "CC": "CC8",
        "spa_type": [
            "t008"
        ],
        "Acquired_ARGs": [
            "aph(3')-IIIa__AMIKACIN_KANAMYCIN",
            "blaI_of_Z__BETA-LACTAM",
            "blaR1__BETA-LACTAM",
            "blaZ__BETA-LACTAM",
            "dfrG__TRIMETHOPRIM",
            "fosB-Saur__FOSFOMYCIN",
            "mecA__METHICILLIN",
            "mph(C)__MACROLIDE",
            "msr(A)__MACROLIDE",
            "sat4__STREPTOTHRICIN",
            "tet(38)__TETRACYCLINE"
        ],
        "Point_mutations_ARGs": [
            "grlA_S80Y__Ciprofloxacin",
            "gyrA_S84L__Ciprofloxacin"
        ],
        "VFs": [
            "adsA",
            "aur",
            "cap8A",
            "cap8B",
            "cap8C",
            "cap8D",
            "cap8E",
            "cap8F",
            "cap8G",
            "cap8L",
            "cap8M",
            "cap8N",
            "cap8O",
            "cap8P",
            "chp",
            "clfA",
            "clfB",
            "ebp",
            "esaA",
            "esaB",
            "esaC",
            "essA",
            "essB",
            "essC",
            "esxA",
            "esxB",
            "fnbA",
            "fnbB",
            "geh",
            "hlb",
            "hld",
            "hlgA",
            "hlgB",
            "hlgC",
            "hly/hla",
            "hysA",
            "icaA",
            "icaB",
            "icaC",
            "icaD",
            "icaR",
            "isdA",
            "isdB",
            "isdC",
            "isdD",
            "isdE",
            "isdF",
            "isdG",
            "lip",
            "lukF-PV",
            "lukS-PV",
            "map",
            "sak",
            "sbi",
            "scn",
            "sdrC",
            "sdrD",
            "sdrE",
            "selk",
            "selq",
            "spa",
            "srtB",
            "sspA",
            "sspB",
            "sspC",
            "vWbp"
        ],
        "Period": "pre_COVID"
    },
    "161sab": {
        "Location": "USA",
        "Year": "2018",
        "ST": "8",
        "CC": "CC8",
        "spa_type": [
            "t008"
        ],
        "Acquired_ARGs": [
            "aph(3')-IIIa__AMIKACIN_KANAMYCIN",
            "blaI_of_Z__BETA-LACTAM",
            "blaR1__BETA-LACTAM",
            "blaZ__BETA-LACTAM",
            "fosB-Saur__FOSFOMYCIN",
            "mecA__METHICILLIN",
            "mph(C)__MACROLIDE",
            "msr(A)__MACROLIDE",
            "sat4__STREPTOTHRICIN",
            "tet(38)__TETRACYCLINE"
        ],
        "Point_mutations_ARGs": [
            "grlA_S80Y__Ciprofloxacin",
            "gyrA_S84L__Ciprofloxacin"
        ],
        "VFs": [
            "adsA",
            "aur",
            "cap8A",
            "cap8B",
            "cap8C",
            "cap8D",
            "cap8E",
            "cap8F",
            "cap8G",
            "cap8L",
            "cap8M",
            "cap8N",
            "cap8O",
            "cap8P",
            "chp",
            "clfA",
            "clfB",
            "ebp",
            "esaA",
            "esaB",
            "esaC",
            "essA",
            "essB",
            "essC",
            "esxA",
            "esxB",
            "fnbA",
            "fnbB",
            "geh",
            "hlb",
            "hld",
            "hlgA",
            "hlgB",
            "hlgC",
            "hly/hla",
            "hysA",
            "icaA",
            "icaB",
            "icaC",
            "icaD",
            "icaR",
            "isdA",
            "isdB",
            "isdC",
            "isdD",
            "isdE",
            "isdF",
            "isdG",
            "lip",
            "lukF-PV",
            "lukS-PV",
            "map",
            "sak",
            "sbi",
            "scn",
            "sdrC",
            "sdrD",
            "sdrE",
            "selk",
            "selq",
            "spa",
            "srtB",
            "sspA",
            "sspB",
            "sspC",
            "vWbp"
        ],
        "Period": "pre_COVID"
    },
    "179sab": {
        "Location": "USA",
        "Year": "2018",
        "ST": "8",
        "CC": "CC8",
        "spa_type": [
            "t008"
        ],
        "Acquired_ARGs": [
            "aph(3')-IIIa__AMIKACIN_KANAMYCIN",
            "blaI_of_Z__BETA-LACTAM",
            "blaR1__BETA-LACTAM",
            "blaZ__BETA-LACTAM",
            "fosB-Saur__FOSFOMYCIN",
            "mecA__METHICILLIN",
            "mph(C)__MACROLIDE",
            "msr(A)__MACROLIDE",
            "sat4__STREPTOTHRICIN",
            "tet(38)__TETRACYCLINE"
        ],
        "Point_mutations_ARGs": [],
        "VFs": [
            "adsA",
            "aur",
            "cap8A",
            "cap8B",
            "cap8C",
            "cap8D",
            "cap8E",
            "cap8F",
            "cap8G",
            "cap8L",
            "cap8M",
            "cap8N",
            "cap8O",
            "cap8P",
            "chp",
            "clfA",
            "clfB",
            "ebp",
            "esaA",
            "esaB",
            "esaC",
            "essA",
            "essB",
            "essC",
            "esxA",
            "esxB",
            "fnbA",
            "fnbB",
            "geh",
            "hlb",
            "hld",
            "hlgA",
            "hlgB",
            "hlgC",
            "hly/hla",
            "hysA",
            "icaA",
            "icaB",
            "icaC",
            "icaD",
            "icaR",
            "isdA",
            "isdB",
            "isdC",
            "isdD",
            "isdE",
            "isdF",
            "isdG",
            "lip",
            "lukF-PV",
            "lukS-PV",
            "map",
            "sak",
            "sbi",
            "scn",
            "sdrC",
            "sdrD",
            "sdrE",
            "selk",
            "selq",
            "spa",
            "srtB",
            "sspA",
            "sspB",
            "sspC",
            "vWbp"
        ],
        "Period": "pre_COVID"
    },
    "180sab": {
        "Location": "USA",
        "Year": "2018",
        "ST": "8",
        "CC": "CC8",
        "spa_type": [
            "t008"
        ],
        "Acquired_ARGs": [
            "aph(3')-IIIa__AMIKACIN_KANAMYCIN",
            "blaI_of_Z__BETA-LACTAM",
            "blaR1__BETA-LACTAM",
            "blaZ__BETA-LACTAM",
            "fosB-Saur__FOSFOMYCIN",
            "mecA__METHICILLIN",
            "mph(C)__MACROLIDE",
            "msr(A)__MACROLIDE",
            "sat4__STREPTOTHRICIN",
            "tet(38)__TETRACYCLINE"
        ],
        "Point_mutations_ARGs": [],
        "VFs": [
            "adsA",
            "aur",
            "cap8A",
            "cap8B",
            "cap8C",
            "cap8D",
            "cap8E",
            "cap8F",
            "cap8G",
            "cap8L",
            "cap8M",
            "cap8N",
            "cap8O",
            "cap8P",
            "chp",
            "clfA",
            "clfB",
            "ebp",
            "esaA",
            "esaB",
            "esaC",
            "essA",
            "essB",
            "essC",
            "esxA",
            "esxB",
            "fnbA",
            "fnbB",
            "geh",
            "hlb",
            "hld",
            "hlgA",
            "hlgB",
            "hlgC",
            "hly/hla",
            "hysA",
            "icaA",
            "icaB",
            "icaC",
            "icaD",
            "icaR",
            "isdA",
            "isdB",
            "isdC",
            "isdD",
            "isdE",
            "isdF",
            "isdG",
            "lip",
            "lukF-PV",
            "lukS-PV",
            "map",
            "sak",
            "sbi",
            "scn",
            "sdrC",
            "sdrD",
            "sdrE",
            "selk",
            "selq",
            "spa",
            "srtB",
            "sspA",
            "sspB",
            "sspC",
            "vWbp"
        ],
        "Period": "pre_COVID"
    },
    "181sab": {
        "Location": "USA",
        "Year": "2018",
        "ST": "8",
        "CC": "CC8",
        "spa_type": [
            "t008"
        ],
        "Acquired_ARGs": [
            "fosB-Saur__FOSFOMYCIN",
            "tet(38)__TETRACYCLINE"
        ],
        "Point_mutations_ARGs": [],
        "VFs": [
            "adsA",
            "aur",
            "cap8A",
            "cap8B",
            "cap8C",
            "cap8D",
            "cap8E",
            "cap8F",
            "cap8G",
            "cap8L",
            "cap8M",
            "cap8N",
            "cap8O",
            "cap8P",
            "clfA",
            "clfB",
            "coa",
            "ebp",
            "esaA",
            "esaB",
            "esaC",
            "essA",
            "essB",
            "essC",
            "esxA",
            "esxB",
            "fnbA",
            "fnbB",
            "geh",
            "hlb",
            "hld",
            "hlgA",
            "hlgB",
            "hlgC",
            "hly/hla",
            "hysA",
            "icaA",
            "icaB",
            "icaC",
            "icaD",
            "icaR",
            "isdA",
            "isdB",
            "isdC",
            "isdD",
            "isdE",
            "isdF",
            "isdG",
            "lip",
            "lukF-PV",
            "map",
            "sak",
            "sbi",
            "scn",
            "sdrC",
            "sdrE",
            "sea",
            "selk",
            "selq",
            "spa",
            "srtB",
            "sspA",
            "sspB",
            "sspC",
            "vWbp"
        ],
        "Period": "pre_COVID"
    },
    "186sab": {
        "Location": "USA",
        "Year": "2018",
        "ST": "8",
        "CC": "CC8",
        "spa_type": [
            "t008"
        ],
        "Acquired_ARGs": [
            "blaI_of_Z__BETA-LACTAM",
            "blaR1__BETA-LACTAM",
            "blaZ__BETA-LACTAM",
            "fosB-Saur__FOSFOMYCIN",
            "mph(C)__MACROLIDE",
            "msr(A)__MACROLIDE",
            "tet(38)__TETRACYCLINE"
        ],
        "Point_mutations_ARGs": [
            "grlA_S80Y__Ciprofloxacin",
            "gyrA_S84L__Ciprofloxacin"
        ],
        "VFs": [
            "adsA",
            "aur",
            "cap8A",
            "cap8B",
            "cap8C",
            "cap8D",
            "cap8E",
            "cap8F",
            "cap8G",
            "cap8L",
            "cap8M",
            "cap8N",
            "cap8O",
            "cap8P",
            "chp",
            "clfA",
            "clfB",
            "ebp",
            "esaA",
            "esaB",
            "esaC",
            "essA",
            "essB",
            "essC",
            "esxA",
            "esxB",
            "fnbA",
            "fnbB",
            "geh",
            "hlb",
            "hld",
            "hlgA",
            "hlgB",
            "hlgC",
            "hly/hla",
            "hysA",
            "icaA",
            "icaB",
            "icaC",
            "icaD",
            "icaR",
            "isdA",
            "isdB",
            "isdC",
            "isdD",
            "isdE",
            "isdF",
            "isdG",
            "lip",
            "lukF-PV",
            "map",
            "sak",
            "sbi",
            "scn",
            "sdrC",
            "sdrD",
            "sdrE",
            "selk",
            "selq",
            "spa",
            "srtB",
            "sspA",
            "sspB",
            "sspC",
            "vWbp"
        ],
        "Period": "pre_COVID"
    },
    "188sab": {
        "Location": "USA",
        "Year": "2018",
        "ST": "8",
        "CC": "CC8",
        "spa_type": [
            "t008"
        ],
        "Acquired_ARGs": [
            "aph(3')-IIIa__AMIKACIN_KANAMYCIN",
            "blaI_of_Z__BETA-LACTAM",
            "blaR1__BETA-LACTAM",
            "blaZ__BETA-LACTAM",
            "fosB-Saur__FOSFOMYCIN",
            "mecA__METHICILLIN",
            "mph(C)__MACROLIDE",
            "msr(A)__MACROLIDE",
            "sat4__STREPTOTHRICIN",
            "tet(38)__TETRACYCLINE"
        ],
        "Point_mutations_ARGs": [],
        "VFs": [
            "adsA",
            "aur",
            "cap8A",
            "cap8B",
            "cap8C",
            "cap8D",
            "cap8E",
            "cap8F",
            "cap8G",
            "cap8L",
            "cap8M",
            "cap8N",
            "cap8O",
            "cap8P",
            "chp",
            "clfA",
            "clfB",
            "ebp",
            "esaA",
            "esaB",
            "esaC",
            "essA",
            "essB",
            "essC",
            "esxA",
            "esxB",
            "fnbA",
            "fnbB",
            "geh",
            "hlb",
            "hld",
            "hlgA",
            "hlgB",
            "hlgC",
            "hly/hla",
            "hysA",
            "icaA",
            "icaB",
            "icaC",
            "icaD",
            "icaR",
            "isdA",
            "isdB",
            "isdC",
            "isdD",
            "isdE",
            "isdF",
            "isdG",
            "lip",
            "lukF-PV",
            "map",
            "sak",
            "sbi",
            "scn",
            "sdrC",
            "sdrD",
            "sdrE",
            "selk",
            "selq",
            "spa",
            "srtB",
            "sspA",
            "sspB",
            "sspC",
            "vWbp"
        ],
        "Period": "pre_COVID"
    },
    "189sab": {
        "Location": "USA",
        "Year": "2018",
        "ST": "8",
        "CC": "CC8",
        "spa_type": [
            "t9035"
        ],
        "Acquired_ARGs": [
            "aph(3')-IIIa__AMIKACIN_KANAMYCIN",
            "blaI_of_Z__BETA-LACTAM",
            "blaR1__BETA-LACTAM",
            "blaZ__BETA-LACTAM",
            "erm(C)__MACROLIDE",
            "fosB-Saur__FOSFOMYCIN",
            "mecA__METHICILLIN",
            "mph(C)__MACROLIDE",
            "msr(A)__MACROLIDE",
            "sat4__STREPTOTHRICIN",
            "tet(38)__TETRACYCLINE"
        ],
        "Point_mutations_ARGs": [],
        "VFs": [
            "adsA",
            "aur",
            "cap8A",
            "cap8B",
            "cap8C",
            "cap8D",
            "cap8E",
            "cap8F",
            "cap8G",
            "cap8L",
            "cap8M",
            "cap8N",
            "cap8O",
            "cap8P",
            "chp",
            "clfA",
            "clfB",
            "ebp",
            "esaA",
            "esaB",
            "esaC",
            "essA",
            "essB",
            "essC",
            "esxA",
            "esxB",
            "fnbA",
            "fnbB",
            "geh",
            "hlb",
            "hld",
            "hlgA",
            "hlgB",
            "hlgC",
            "hly/hla",
            "hysA",
            "icaA",
            "icaB",
            "icaC",
            "icaD",
            "icaR",
            "isdA",
            "isdB",
            "isdC",
            "isdD",
            "isdE",
            "isdF",
            "isdG",
            "lip",
            "lukF-PV",
            "lukS-PV",
            "map",
            "sak",
            "sbi",
            "scn",
            "sdrC",
            "sdrD",
            "srtB",
            "sspA",
            "sspB",
            "sspC",
            "vWbp"
        ],
        "Period": "pre_COVID"
    },
    "190sab": {
        "Location": "USA",
        "Year": "2018",
        "ST": "8",
        "CC": "CC8",
        "spa_type": [
            "t008"
        ],
        "Acquired_ARGs": [
            "aph(3')-IIIa__AMIKACIN_KANAMYCIN",
            "blaI_of_Z__BETA-LACTAM",
            "blaR1__BETA-LACTAM",
            "blaZ__BETA-LACTAM",
            "fosB-Saur__FOSFOMYCIN",
            "mecA__METHICILLIN",
            "mph(C)__MACROLIDE",
            "msr(A)__MACROLIDE",
            "sat4__STREPTOTHRICIN",
            "tet(38)__TETRACYCLINE"
        ],
        "Point_mutations_ARGs": [],
        "VFs": [
            "adsA",
            "aur",
            "cap8A",
            "cap8B",
            "cap8C",
            "cap8D",
            "cap8E",
            "cap8F",
            "cap8G",
            "cap8L",
            "cap8M",
            "cap8N",
            "cap8O",
            "cap8P",
            "chp",
            "clfA",
            "ebp",
            "esaA",
            "esaB",
            "esaC",
            "essA",
            "essB",
            "essC",
            "esxA",
            "esxB",
            "fnbA",
            "fnbB",
            "geh",
            "hlb",
            "hld",
            "hlgA",
            "hlgB",
            "hlgC",
            "hly/hla",
            "hysA",
            "icaA",
            "icaB",
            "icaC",
            "icaD",
            "icaR",
            "isdA",
            "isdB",
            "isdC",
            "isdD",
            "isdE",
            "isdF",
            "isdG",
            "lip",
            "lukF-PV",
            "lukS-PV",
            "map",
            "sak",
            "sbi",
            "scn",
            "sdrC",
            "sdrD",
            "sdrE",
            "selk",
            "selq",
            "spa",
            "srtB",
            "sspA",
            "sspB",
            "sspC",
            "vWbp"
        ],
        "Period": "pre_COVID"
    },
    "193sab": {
        "Location": "USA",
        "Year": "2018",
        "ST": "8",
        "CC": "CC8",
        "spa_type": [
            "t008"
        ],
        "Acquired_ARGs": [
            "aph(3')-IIIa__AMIKACIN_KANAMYCIN",
            "blaI_of_Z__BETA-LACTAM",
            "blaR1__BETA-LACTAM",
            "blaZ__BETA-LACTAM",
            "fosB-Saur__FOSFOMYCIN",
            "mecA__METHICILLIN",
            "mph(C)__MACROLIDE",
            "msr(A)__MACROLIDE",
            "sat4__STREPTOTHRICIN",
            "tet(38)__TETRACYCLINE"
        ],
        "Point_mutations_ARGs": [],
        "VFs": [
            "adsA",
            "aur",
            "cap8A",
            "cap8B",
            "cap8C",
            "cap8D",
            "cap8E",
            "cap8F",
            "cap8G",
            "cap8L",
            "cap8M",
            "cap8N",
            "cap8O",
            "cap8P",
            "chp",
            "clfA",
            "clfB",
            "ebp",
            "esaA",
            "esaB",
            "esaC",
            "essA",
            "essB",
            "essC",
            "esxA",
            "esxB",
            "fnbA",
            "fnbB",
            "geh",
            "hlb",
            "hld",
            "hlgA",
            "hlgB",
            "hlgC",
            "hly/hla",
            "hysA",
            "icaA",
            "icaB",
            "icaC",
            "icaD",
            "icaR",
            "isdA",
            "isdB",
            "isdC",
            "isdD",
            "isdE",
            "isdF",
            "isdG",
            "lip",
            "lukF-PV",
            "lukS-PV",
            "map",
            "sak",
            "sbi",
            "scn",
            "sdrC",
            "sdrD",
            "sdrE",
            "selk",
            "selq",
            "spa",
            "srtB",
            "sspA",
            "sspB",
            "sspC",
            "vWbp"
        ],
        "Period": "pre_COVID"
    },
    "195sab": {
        "Location": "USA",
        "Year": "2018",
        "ST": "8",
        "CC": "CC8",
        "spa_type": [
            "t008"
        ],
        "Acquired_ARGs": [
            "aph(3')-IIIa__AMIKACIN_KANAMYCIN",
            "blaI_of_Z__BETA-LACTAM",
            "blaR1__BETA-LACTAM",
            "blaZ__BETA-LACTAM",
            "erm(C)__MACROLIDE",
            "fosB-Saur__FOSFOMYCIN",
            "mecA__METHICILLIN",
            "mph(C)__MACROLIDE",
            "msr(A)__MACROLIDE",
            "sat4__STREPTOTHRICIN",
            "tet(38)__TETRACYCLINE"
        ],
        "Point_mutations_ARGs": [],
        "VFs": [
            "adsA",
            "aur",
            "cap8A",
            "cap8B",
            "cap8D",
            "cap8E",
            "cap8F",
            "cap8G",
            "cap8L",
            "cap8M",
            "cap8N",
            "cap8O",
            "cap8P",
            "chp",
            "clfA",
            "clfB",
            "ebp",
            "esaA",
            "esaB",
            "esaC",
            "essA",
            "essB",
            "essC",
            "esxA",
            "esxB",
            "fnbA",
            "fnbB",
            "geh",
            "hlb",
            "hld",
            "hlgA",
            "hlgB",
            "hlgC",
            "hly/hla",
            "hysA",
            "icaA",
            "icaB",
            "icaC",
            "icaD",
            "icaR",
            "isdA",
            "isdB",
            "isdC",
            "isdD",
            "isdE",
            "isdF",
            "isdG",
            "lip",
            "lukF-PV",
            "lukS-PV",
            "map",
            "sak",
            "sbi",
            "scn",
            "sdrC",
            "sdrD",
            "sdrE",
            "selk",
            "selq",
            "spa",
            "srtB",
            "sspA",
            "sspB",
            "sspC",
            "vWbp"
        ],
        "Period": "pre_COVID"
    },
    "199sab": {
        "Location": "USA",
        "Year": "2018",
        "ST": "8",
        "CC": "CC8",
        "spa_type": [
            "t008"
        ],
        "Acquired_ARGs": [
            "aph(3')-IIIa__AMIKACIN_KANAMYCIN",
            "blaI_of_Z__BETA-LACTAM",
            "blaR1__BETA-LACTAM",
            "blaZ__BETA-LACTAM",
            "dfrG__TRIMETHOPRIM",
            "erm(C)__MACROLIDE",
            "fosB-Saur__FOSFOMYCIN",
            "mecA__METHICILLIN",
            "mph(C)__MACROLIDE",
            "msr(A)__MACROLIDE",
            "sat4__STREPTOTHRICIN",
            "tet(38)__TETRACYCLINE"
        ],
        "Point_mutations_ARGs": [
            "grlA_S80Y__Ciprofloxacin",
            "gyrA_S84L__Ciprofloxacin"
        ],
        "VFs": [
            "adsA",
            "aur",
            "cap8A",
            "cap8B",
            "cap8C",
            "cap8D",
            "cap8E",
            "cap8F",
            "cap8G",
            "cap8L",
            "cap8M",
            "cap8N",
            "cap8O",
            "cap8P",
            "chp",
            "clfA",
            "clfB",
            "ebp",
            "esaA",
            "esaB",
            "esaC",
            "essA",
            "essB",
            "essC",
            "esxA",
            "esxB",
            "fnbA",
            "fnbB",
            "geh",
            "hlb",
            "hld",
            "hlgA",
            "hlgB",
            "hlgC",
            "hly/hla",
            "hysA",
            "icaA",
            "icaB",
            "icaC",
            "icaD",
            "icaR",
            "isdA",
            "isdB",
            "isdC",
            "isdD",
            "isdE",
            "isdF",
            "isdG",
            "lip",
            "lukF-PV",
            "lukS-PV",
            "map",
            "sak",
            "sbi",
            "scn",
            "sdrC",
            "sdrD",
            "sdrE",
            "selk",
            "selq",
            "srtB",
            "sspA",
            "sspB",
            "sspC",
            "vWbp"
        ],
        "Period": "pre_COVID"
    },
    "200sab": {
        "Location": "USA",
        "Year": "2018",
        "ST": "8",
        "CC": "CC8",
        "spa_type": [
            "t024"
        ],
        "Acquired_ARGs": [
            "aph(3')-IIIa__AMIKACIN_KANAMYCIN",
            "blaI_of_Z__BETA-LACTAM",
            "blaR1__BETA-LACTAM",
            "blaZ__BETA-LACTAM",
            "fosB-Saur__FOSFOMYCIN",
            "mecA__METHICILLIN",
            "mph(C)__MACROLIDE",
            "msr(A)__MACROLIDE",
            "tet(38)__TETRACYCLINE"
        ],
        "Point_mutations_ARGs": [
            "grlA_S80Y__Ciprofloxacin",
            "gyrA_S84L__Ciprofloxacin"
        ],
        "VFs": [
            "adsA",
            "aur",
            "cap8A",
            "cap8B",
            "cap8C",
            "cap8D",
            "cap8E",
            "cap8F",
            "cap8G",
            "cap8L",
            "cap8M",
            "cap8N",
            "cap8O",
            "cap8P",
            "chp",
            "clfA",
            "clfB",
            "ebp",
            "esaA",
            "esaB",
            "esaC",
            "essA",
            "essB",
            "essC",
            "esxA",
            "esxB",
            "fnbA",
            "fnbB",
            "geh",
            "hlb",
            "hld",
            "hlgA",
            "hlgB",
            "hlgC",
            "hly/hla",
            "hysA",
            "icaA",
            "icaB",
            "icaC",
            "icaD",
            "icaR",
            "isdA",
            "isdB",
            "isdC",
            "isdD",
            "isdE",
            "isdF",
            "isdG",
            "lip",
            "lukF-PV",
            "map",
            "sak",
            "sbi",
            "scn",
            "sdrC",
            "sdrD",
            "sdrE",
            "spa",
            "srtB",
            "sspA",
            "sspB",
            "sspC",
            "vWbp"
        ],
        "Period": "pre_COVID"
    },
    "212sab": {
        "Location": "USA",
        "Year": "2018",
        "ST": "8",
        "CC": "CC8",
        "spa_type": [
            "t008"
        ],
        "Acquired_ARGs": [
            "aph(3')-IIIa__AMIKACIN_KANAMYCIN",
            "blaI_of_Z__BETA-LACTAM",
            "blaR1__BETA-LACTAM",
            "blaZ__BETA-LACTAM",
            "fosB-Saur__FOSFOMYCIN",
            "mecA__METHICILLIN",
            "mph(C)__MACROLIDE",
            "msr(A)__MACROLIDE",
            "sat4__STREPTOTHRICIN",
            "tet(38)__TETRACYCLINE"
        ],
        "Point_mutations_ARGs": [],
        "VFs": [
            "adsA",
            "aur",
            "cap8A",
            "cap8B",
            "cap8C",
            "cap8D",
            "cap8E",
            "cap8F",
            "cap8G",
            "cap8L",
            "cap8M",
            "cap8N",
            "cap8O",
            "cap8P",
            "chp",
            "clfA",
            "clfB",
            "ebp",
            "esaA",
            "esaB",
            "esaC",
            "essA",
            "essB",
            "essC",
            "esxA",
            "esxB",
            "fnbA",
            "fnbB",
            "geh",
            "hlb",
            "hld",
            "hlgA",
            "hlgB",
            "hlgC",
            "hly/hla",
            "hysA",
            "icaA",
            "icaB",
            "icaC",
            "icaD",
            "icaR",
            "isdA",
            "isdB",
            "isdC",
            "isdD",
            "isdE",
            "isdF",
            "isdG",
            "lip",
            "lukF-PV",
            "lukS-PV",
            "map",
            "sak",
            "sbi",
            "scn",
            "sdrC",
            "sdrD",
            "spa",
            "srtB",
            "sspA",
            "sspB",
            "sspC",
            "vWbp"
        ],
        "Period": "pre_COVID"
    },
    "217sab": {
        "Location": "USA",
        "Year": "2018",
        "ST": "8",
        "CC": "CC8",
        "spa_type": [
            "t008"
        ],
        "Acquired_ARGs": [
            "aph(3')-IIIa__AMIKACIN_KANAMYCIN",
            "blaI_of_Z__BETA-LACTAM",
            "blaR1__BETA-LACTAM",
            "blaZ__BETA-LACTAM",
            "dfrG__TRIMETHOPRIM",
            "erm(C)__MACROLIDE",
            "fosB-Saur__FOSFOMYCIN",
            "mecA__METHICILLIN",
            "mph(C)__MACROLIDE",
            "msr(A)__MACROLIDE",
            "sat4__STREPTOTHRICIN",
            "tet(38)__TETRACYCLINE"
        ],
        "Point_mutations_ARGs": [
            "grlA_S80Y__Ciprofloxacin",
            "gyrA_S84L__Ciprofloxacin"
        ],
        "VFs": [
            "adsA",
            "aur",
            "cap8A",
            "cap8B",
            "cap8C",
            "cap8D",
            "cap8E",
            "cap8F",
            "cap8G",
            "cap8L",
            "cap8M",
            "cap8N",
            "cap8O",
            "cap8P",
            "chp",
            "clfA",
            "clfB",
            "ebp",
            "esaA",
            "esaB",
            "esaC",
            "essA",
            "essB",
            "essC",
            "esxA",
            "esxB",
            "fnbA",
            "fnbB",
            "geh",
            "hlb",
            "hld",
            "hlgA",
            "hlgB",
            "hlgC",
            "hly/hla",
            "hysA",
            "icaA",
            "icaB",
            "icaC",
            "icaD",
            "icaR",
            "isdA",
            "isdB",
            "isdC",
            "isdD",
            "isdE",
            "isdF",
            "isdG",
            "lip",
            "lukF-PV",
            "lukS-PV",
            "map",
            "sak",
            "sbi",
            "scn",
            "sdrC",
            "sdrD",
            "sdrE",
            "selk",
            "selq",
            "spa",
            "srtB",
            "sspA",
            "sspB",
            "sspC",
            "vWbp"
        ],
        "Period": "pre_COVID"
    },
    "221sab": {
        "Location": "USA",
        "Year": "2017",
        "ST": "8",
        "CC": "CC8",
        "spa_type": [
            "t008"
        ],
        "Acquired_ARGs": [
            "aph(3')-IIIa__AMIKACIN_KANAMYCIN",
            "blaI_of_Z__BETA-LACTAM",
            "blaR1__BETA-LACTAM",
            "blaZ__BETA-LACTAM",
            "dfrG__TRIMETHOPRIM",
            "erm(C)__MACROLIDE",
            "fosB-Saur__FOSFOMYCIN",
            "mecA__METHICILLIN",
            "mph(C)__MACROLIDE",
            "msr(A)__MACROLIDE",
            "sat4__STREPTOTHRICIN",
            "tet(38)__TETRACYCLINE"
        ],
        "Point_mutations_ARGs": [
            "grlA_S80Y__Ciprofloxacin",
            "gyrA_S84L__Ciprofloxacin"
        ],
        "VFs": [
            "adsA",
            "aur",
            "cap8A",
            "cap8B",
            "cap8C",
            "cap8D",
            "cap8E",
            "cap8F",
            "cap8G",
            "cap8L",
            "cap8M",
            "cap8N",
            "cap8O",
            "cap8P",
            "chp",
            "clfA",
            "clfB",
            "ebp",
            "esaA",
            "esaB",
            "esaC",
            "essA",
            "essB",
            "essC",
            "esxA",
            "esxB",
            "fnbA",
            "fnbB",
            "geh",
            "hlb",
            "hld",
            "hlgA",
            "hlgB",
            "hlgC",
            "hly/hla",
            "hysA",
            "icaA",
            "icaB",
            "icaC",
            "icaD",
            "icaR",
            "isdA",
            "isdB",
            "isdC",
            "isdD",
            "isdE",
            "isdF",
            "isdG",
            "lip",
            "lukF-PV",
            "lukS-PV",
            "map",
            "sak",
            "sbi",
            "scn",
            "sdrC",
            "sdrD",
            "sdrE",
            "selk",
            "selq",
            "spa",
            "srtB",
            "sspA",
            "sspB",
            "sspC",
            "vWbp"
        ],
        "Period": "pre_COVID"
    },
    "224sab": {
        "Location": "USA",
        "Year": "2017",
        "ST": "8",
        "CC": "CC8",
        "spa_type": [
            "t008"
        ],
        "Acquired_ARGs": [
            "aph(3')-IIIa__AMIKACIN_KANAMYCIN",
            "blaI_of_Z__BETA-LACTAM",
            "blaR1__BETA-LACTAM",
            "blaZ__BETA-LACTAM",
            "dfrG__TRIMETHOPRIM",
            "erm(C)__MACROLIDE",
            "fosB-Saur__FOSFOMYCIN",
            "mecA__METHICILLIN",
            "mph(C)__MACROLIDE",
            "msr(A)__MACROLIDE",
            "sat4__STREPTOTHRICIN",
            "tet(38)__TETRACYCLINE"
        ],
        "Point_mutations_ARGs": [
            "grlA_S80Y__Ciprofloxacin",
            "gyrA_S84L__Ciprofloxacin"
        ],
        "VFs": [
            "adsA",
            "aur",
            "cap8A",
            "cap8B",
            "cap8C",
            "cap8D",
            "cap8E",
            "cap8F",
            "cap8G",
            "cap8L",
            "cap8M",
            "cap8N",
            "cap8O",
            "cap8P",
            "chp",
            "clfA",
            "clfB",
            "ebp",
            "esaA",
            "esaB",
            "esaC",
            "essA",
            "essB",
            "essC",
            "esxA",
            "esxB",
            "fnbA",
            "fnbB",
            "geh",
            "hlb",
            "hld",
            "hlgA",
            "hlgB",
            "hlgC",
            "hly/hla",
            "hysA",
            "icaA",
            "icaB",
            "icaC",
            "icaD",
            "icaR",
            "isdA",
            "isdB",
            "isdC",
            "isdD",
            "isdE",
            "isdF",
            "isdG",
            "lip",
            "lukF-PV",
            "lukS-PV",
            "map",
            "sak",
            "sbi",
            "scn",
            "sdrC",
            "sdrD",
            "sdrE",
            "selk",
            "selq",
            "spa",
            "srtB",
            "sspA",
            "sspB",
            "sspC",
            "vWbp"
        ],
        "Period": "pre_COVID"
    },
    "229sab": {
        "Location": "USA",
        "Year": "2017",
        "ST": "8",
        "CC": "CC8",
        "spa_type": [
            "t008"
        ],
        "Acquired_ARGs": [
            "aph(3')-IIIa__AMIKACIN_KANAMYCIN",
            "blaI_of_Z__BETA-LACTAM",
            "blaR1__BETA-LACTAM",
            "blaZ__BETA-LACTAM",
            "fosB-Saur__FOSFOMYCIN",
            "mecA__METHICILLIN",
            "mph(C)__MACROLIDE",
            "msr(A)__MACROLIDE",
            "sat4__STREPTOTHRICIN",
            "tet(38)__TETRACYCLINE"
        ],
        "Point_mutations_ARGs": [],
        "VFs": [
            "adsA",
            "aur",
            "cap8A",
            "cap8B",
            "cap8C",
            "cap8D",
            "cap8E",
            "cap8F",
            "cap8G",
            "cap8L",
            "cap8M",
            "cap8N",
            "cap8O",
            "cap8P",
            "chp",
            "clfA",
            "clfB",
            "ebp",
            "esaA",
            "esaB",
            "esaC",
            "essA",
            "essB",
            "essC",
            "esxA",
            "esxB",
            "fnbA",
            "fnbB",
            "geh",
            "hlb",
            "hld",
            "hlgA",
            "hlgB",
            "hlgC",
            "hly/hla",
            "hysA",
            "icaA",
            "icaB",
            "icaC",
            "icaD",
            "icaR",
            "isdA",
            "isdB",
            "isdC",
            "isdD",
            "isdE",
            "isdF",
            "isdG",
            "lip",
            "lukF-PV",
            "lukS-PV",
            "map",
            "sak",
            "sbi",
            "scn",
            "sdrC",
            "sdrD",
            "sdrE",
            "spa",
            "srtB",
            "sspA",
            "sspB",
            "sspC",
            "vWbp"
        ],
        "Period": "pre_COVID"
    },
    "231sab": {
        "Location": "USA",
        "Year": "2017",
        "ST": "8",
        "CC": "CC8",
        "spa_type": [
            "t008",
            "t14027"
        ],
        "Acquired_ARGs": [
            "aph(3')-IIIa__AMIKACIN_KANAMYCIN",
            "blaI_of_Z__BETA-LACTAM",
            "blaR1__BETA-LACTAM",
            "blaZ__BETA-LACTAM",
            "fosB-Saur__FOSFOMYCIN",
            "mecA__METHICILLIN",
            "mph(C)__MACROLIDE",
            "msr(A)__MACROLIDE",
            "sat4__STREPTOTHRICIN",
            "tet(38)__TETRACYCLINE"
        ],
        "Point_mutations_ARGs": [],
        "VFs": [
            "adsA",
            "aur",
            "cap8A",
            "cap8B",
            "cap8C",
            "cap8D",
            "cap8E",
            "cap8F",
            "cap8G",
            "cap8L",
            "cap8M",
            "cap8N",
            "cap8O",
            "cap8P",
            "chp",
            "clfA",
            "clfB",
            "ebp",
            "esaA",
            "esaB",
            "esaC",
            "essA",
            "essB",
            "essC",
            "esxA",
            "esxB",
            "fnbA",
            "fnbB",
            "geh",
            "hlb",
            "hld",
            "hlgA",
            "hlgB",
            "hlgC",
            "hly/hla",
            "hysA",
            "icaA",
            "icaB",
            "icaC",
            "icaD",
            "icaR",
            "isdA",
            "isdB",
            "isdC",
            "isdD",
            "isdE",
            "isdF",
            "isdG",
            "lip",
            "lukF-PV",
            "lukS-PV",
            "map",
            "sak",
            "sbi",
            "scn",
            "sdrC",
            "sdrD",
            "sdrE",
            "spa",
            "srtB",
            "sspA",
            "sspB",
            "sspC",
            "vWbp"
        ],
        "Period": "pre_COVID"
    },
    "235sab": {
        "Location": "USA",
        "Year": "2017",
        "ST": "8",
        "CC": "CC8",
        "spa_type": [
            "t008"
        ],
        "Acquired_ARGs": [
            "aph(3')-IIIa__AMIKACIN_KANAMYCIN",
            "blaI_of_Z__BETA-LACTAM",
            "blaR1__BETA-LACTAM",
            "blaZ__BETA-LACTAM",
            "fosB-Saur__FOSFOMYCIN",
            "mecA__METHICILLIN",
            "mph(C)__MACROLIDE",
            "msr(A)__MACROLIDE",
            "sat4__STREPTOTHRICIN",
            "tet(38)__TETRACYCLINE"
        ],
        "Point_mutations_ARGs": [
            "grlA_S80F__Ciprofloxacin",
            "gyrA_S84L__Ciprofloxacin"
        ],
        "VFs": [
            "adsA",
            "aur",
            "cap8A",
            "cap8B",
            "cap8C",
            "cap8D",
            "cap8E",
            "cap8F",
            "cap8G",
            "cap8L",
            "cap8M",
            "cap8N",
            "cap8O",
            "cap8P",
            "chp",
            "clfA",
            "clfB",
            "ebp",
            "esaA",
            "esaB",
            "esaC",
            "essA",
            "essB",
            "essC",
            "esxA",
            "esxB",
            "fnbA",
            "fnbB",
            "geh",
            "hlb",
            "hld",
            "hlgA",
            "hlgB",
            "hlgC",
            "hly/hla",
            "hysA",
            "icaA",
            "icaB",
            "icaC",
            "icaD",
            "icaR",
            "isdA",
            "isdB",
            "isdC",
            "isdD",
            "isdE",
            "isdF",
            "isdG",
            "lip",
            "lukF-PV",
            "map",
            "sak",
            "sbi",
            "scn",
            "sdrC",
            "sdrD",
            "sdrE",
            "selk",
            "selq",
            "spa",
            "srtB",
            "sspA",
            "sspB",
            "sspC",
            "vWbp"
        ],
        "Period": "pre_COVID"
    },
    "251sab": {
        "Location": "USA",
        "Year": "2017",
        "ST": "8",
        "CC": "CC8",
        "spa_type": [
            "t008"
        ],
        "Acquired_ARGs": [
            "fosB-Saur__FOSFOMYCIN",
            "tet(38)__TETRACYCLINE"
        ],
        "Point_mutations_ARGs": [],
        "VFs": [
            "adsA",
            "aur",
            "cap8A",
            "cap8B",
            "cap8C",
            "cap8D",
            "cap8E",
            "cap8F",
            "cap8G",
            "cap8L",
            "cap8M",
            "cap8N",
            "cap8O",
            "cap8P",
            "chp",
            "clfA",
            "clfB",
            "ebp",
            "esaA",
            "esaB",
            "esaC",
            "essA",
            "essB",
            "essC",
            "esxA",
            "esxB",
            "fnbA",
            "fnbB",
            "geh",
            "hlb",
            "hld",
            "hlgA",
            "hlgB",
            "hlgC",
            "hly/hla",
            "hysA",
            "icaA",
            "icaB",
            "icaC",
            "icaD",
            "icaR",
            "isdA",
            "isdB",
            "isdC",
            "isdD",
            "isdE",
            "isdF",
            "isdG",
            "lip",
            "lukF-PV",
            "lukS-PV",
            "map",
            "sak",
            "sbi",
            "scn",
            "sdrC",
            "sdrD",
            "spa",
            "srtB",
            "sspA",
            "sspB",
            "sspC",
            "vWbp"
        ],
        "Period": "pre_COVID"
    },
    "259sab": {
        "Location": "USA",
        "Year": "2017",
        "ST": "8",
        "CC": "CC8",
        "spa_type": [
            "t334"
        ],
        "Acquired_ARGs": [
            "blaI_of_Z__BETA-LACTAM",
            "blaR1__BETA-LACTAM",
            "blaZ__BETA-LACTAM",
            "fosB-Saur__FOSFOMYCIN",
            "tet(38)__TETRACYCLINE"
        ],
        "Point_mutations_ARGs": [],
        "VFs": [
            "adsA",
            "aur",
            "cap8A",
            "cap8B",
            "cap8C",
            "cap8D",
            "cap8E",
            "cap8F",
            "cap8G",
            "cap8L",
            "cap8M",
            "cap8N",
            "cap8O",
            "cap8P",
            "clfA",
            "clfB",
            "coa",
            "ebp",
            "esaA",
            "esaB",
            "esaC",
            "essA",
            "essB",
            "essC",
            "esxA",
            "esxB",
            "fnbA",
            "fnbB",
            "geh",
            "hlb",
            "hld",
            "hlgA",
            "hlgB",
            "hlgC",
            "hly/hla",
            "hysA",
            "icaA",
            "icaB",
            "icaC",
            "icaD",
            "icaR",
            "isdA",
            "isdB",
            "isdC",
            "isdD",
            "isdE",
            "isdF",
            "isdG",
            "lip",
            "lukF-PV",
            "map",
            "sak",
            "sbi",
            "scn",
            "sdrC",
            "sdrD",
            "sdrE",
            "sea",
            "spa",
            "srtB",
            "sspA",
            "sspB",
            "sspC",
            "vWbp"
        ],
        "Period": "pre_COVID"
    },
    "262sab": {
        "Location": "USA",
        "Year": "2017",
        "ST": "8",
        "CC": "CC8",
        "spa_type": [
            "t008"
        ],
        "Acquired_ARGs": [
            "aph(3')-IIIa__AMIKACIN_KANAMYCIN",
            "blaI_of_Z__BETA-LACTAM",
            "blaR1__BETA-LACTAM",
            "blaZ__BETA-LACTAM",
            "dfrG__TRIMETHOPRIM",
            "erm(C)__MACROLIDE",
            "fosB-Saur__FOSFOMYCIN",
            "mecA__METHICILLIN",
            "mph(C)__MACROLIDE",
            "msr(A)__MACROLIDE",
            "sat4__STREPTOTHRICIN",
            "tet(38)__TETRACYCLINE"
        ],
        "Point_mutations_ARGs": [
            "grlA_S80Y__Ciprofloxacin",
            "gyrA_S84L__Ciprofloxacin"
        ],
        "VFs": [
            "adsA",
            "aur",
            "cap8A",
            "cap8B",
            "cap8C",
            "cap8D",
            "cap8E",
            "cap8F",
            "cap8G",
            "cap8L",
            "cap8M",
            "cap8N",
            "cap8O",
            "cap8P",
            "chp",
            "clfA",
            "clfB",
            "ebp",
            "esaA",
            "esaB",
            "esaC",
            "essA",
            "essB",
            "essC",
            "esxA",
            "esxB",
            "fnbA",
            "fnbB",
            "geh",
            "hlb",
            "hld",
            "hlgA",
            "hlgB",
            "hlgC",
            "hly/hla",
            "hysA",
            "icaA",
            "icaB",
            "icaC",
            "icaD",
            "icaR",
            "isdA",
            "isdB",
            "isdC",
            "isdD",
            "isdE",
            "isdF",
            "isdG",
            "lip",
            "lukF-PV",
            "lukS-PV",
            "map",
            "sak",
            "sbi",
            "scn",
            "sdrC",
            "sdrD",
            "sdrE",
            "selk",
            "selq",
            "spa",
            "srtB",
            "sspA",
            "sspB",
            "sspC",
            "vWbp"
        ],
        "Period": "pre_COVID"
    },
    "274sab": {
        "Location": "USA",
        "Year": "2017",
        "ST": "8",
        "CC": "CC8",
        "spa_type": [
            "t9184"
        ],
        "Acquired_ARGs": [
            "aph(3')-IIIa__AMIKACIN_KANAMYCIN",
            "blaI_of_Z__BETA-LACTAM",
            "blaR1__BETA-LACTAM",
            "blaZ__BETA-LACTAM",
            "fosB-Saur__FOSFOMYCIN",
            "mph(C)__MACROLIDE",
            "msr(A)__MACROLIDE",
            "tet(38)__TETRACYCLINE"
        ],
        "Point_mutations_ARGs": [
            "grlA_S80Y__Ciprofloxacin",
            "gyrA_S84L__Ciprofloxacin"
        ],
        "VFs": [
            "adsA",
            "aur",
            "cap8A",
            "cap8B",
            "cap8C",
            "cap8D",
            "cap8E",
            "cap8F",
            "cap8G",
            "cap8L",
            "cap8M",
            "cap8N",
            "cap8O",
            "cap8P",
            "chp",
            "clfA",
            "clfB",
            "coa",
            "ebp",
            "esaA",
            "esaB",
            "esaC",
            "essA",
            "essB",
            "essC",
            "esxA",
            "esxB",
            "fnbB",
            "geh",
            "hlb",
            "hld",
            "hlgA",
            "hlgB",
            "hlgC",
            "hly/hla",
            "hysA",
            "icaA",
            "icaB",
            "icaC",
            "icaD",
            "icaR",
            "isdA",
            "isdB",
            "isdC",
            "isdD",
            "isdE",
            "isdF",
            "isdG",
            "lip",
            "lukF-PV",
            "map",
            "sak",
            "sbi",
            "scn",
            "sdrC",
            "sdrD",
            "sdrE",
            "spa",
            "srtB",
            "sspA",
            "sspB",
            "sspC",
            "vWbp"
        ],
        "Period": "pre_COVID"
    },
    "279sab": {
        "Location": "USA",
        "Year": "2017",
        "ST": "8",
        "CC": "CC8",
        "spa_type": [
            "t008"
        ],
        "Acquired_ARGs": [
            "blaI_of_Z__BETA-LACTAM",
            "blaR1__BETA-LACTAM",
            "blaZ__BETA-LACTAM",
            "fosB-Saur__FOSFOMYCIN",
            "mecA__METHICILLIN",
            "tet(38)__TETRACYCLINE"
        ],
        "Point_mutations_ARGs": [],
        "VFs": [
            "adsA",
            "aur",
            "cap8A",
            "cap8B",
            "cap8C",
            "cap8D",
            "cap8E",
            "cap8F",
            "cap8G",
            "cap8L",
            "cap8M",
            "cap8N",
            "cap8O",
            "cap8P",
            "chp",
            "clfA",
            "clfB",
            "ebp",
            "esaA",
            "esaB",
            "esaC",
            "essA",
            "essB",
            "essC",
            "esxA",
            "esxB",
            "fnbA",
            "fnbB",
            "geh",
            "hlb",
            "hld",
            "hlgA",
            "hlgB",
            "hlgC",
            "hly/hla",
            "hysA",
            "icaA",
            "icaB",
            "icaC",
            "icaD",
            "icaR",
            "isdA",
            "isdB",
            "isdC",
            "isdD",
            "isdE",
            "isdF",
            "isdG",
            "lip",
            "lukF-PV",
            "lukS-PV",
            "map",
            "sak",
            "sbi",
            "scn",
            "sdrC",
            "sdrE",
            "selk",
            "selq",
            "spa",
            "srtB",
            "sspA",
            "sspB",
            "sspC",
            "vWbp"
        ],
        "Period": "pre_COVID"
    },
    "285sab": {
        "Location": "USA",
        "Year": "2017",
        "ST": "8",
        "CC": "CC8",
        "spa_type": [
            "t008"
        ],
        "Acquired_ARGs": [
            "aph(3')-IIIa__AMIKACIN_KANAMYCIN",
            "blaI_of_Z__BETA-LACTAM",
            "blaR1__BETA-LACTAM",
            "blaZ__BETA-LACTAM",
            "fosB-Saur__FOSFOMYCIN",
            "mecA__METHICILLIN",
            "mph(C)__MACROLIDE",
            "msr(A)__MACROLIDE",
            "sat4__STREPTOTHRICIN",
            "tet(38)__TETRACYCLINE"
        ],
        "Point_mutations_ARGs": [
            "grlA_S80Y__Ciprofloxacin",
            "gyrA_S84L__Ciprofloxacin"
        ],
        "VFs": [
            "adsA",
            "aur",
            "cap8A",
            "cap8B",
            "cap8C",
            "cap8D",
            "cap8E",
            "cap8F",
            "cap8G",
            "cap8L",
            "cap8M",
            "cap8N",
            "cap8O",
            "cap8P",
            "chp",
            "clfA",
            "clfB",
            "ebp",
            "esaA",
            "esaB",
            "esaC",
            "essA",
            "essB",
            "essC",
            "esxA",
            "esxB",
            "fnbA",
            "fnbB",
            "geh",
            "hlb",
            "hld",
            "hlgA",
            "hlgB",
            "hlgC",
            "hly/hla",
            "hysA",
            "icaA",
            "icaB",
            "icaC",
            "icaD",
            "icaR",
            "isdA",
            "isdB",
            "isdC",
            "isdD",
            "isdE",
            "isdF",
            "isdG",
            "lip",
            "lukF-PV",
            "lukS-PV",
            "map",
            "sak",
            "sbi",
            "scn",
            "sdrC",
            "sdrD",
            "sdrE",
            "selk",
            "selq",
            "spa",
            "srtB",
            "sspA",
            "sspB",
            "sspC",
            "vWbp"
        ],
        "Period": "pre_COVID"
    },
    "302sab": {
        "Location": "USA",
        "Year": "2017",
        "ST": "8",
        "CC": "CC8",
        "spa_type": [
            "t008"
        ],
        "Acquired_ARGs": [
            "aph(3')-IIIa__AMIKACIN_KANAMYCIN",
            "blaI_of_Z__BETA-LACTAM",
            "blaR1__BETA-LACTAM",
            "blaZ__BETA-LACTAM",
            "erm(A)__MACROLIDE",
            "erm(C)__MACROLIDE",
            "fosB-Saur__FOSFOMYCIN",
            "mecA__METHICILLIN",
            "mph(C)__MACROLIDE",
            "msr(A)__MACROLIDE",
            "tet(38)__TETRACYCLINE"
        ],
        "Point_mutations_ARGs": [],
        "VFs": [
            "adsA",
            "aur",
            "cap8A",
            "cap8B",
            "cap8C",
            "cap8D",
            "cap8E",
            "cap8F",
            "cap8G",
            "cap8L",
            "cap8M",
            "cap8N",
            "cap8O",
            "cap8P",
            "chp",
            "clfA",
            "clfB",
            "ebp",
            "esaA",
            "esaB",
            "esaC",
            "essA",
            "essB",
            "essC",
            "esxA",
            "esxB",
            "fnbA",
            "fnbB",
            "geh",
            "hlb",
            "hld",
            "hlgA",
            "hlgB",
            "hly/hla",
            "hysA",
            "icaA",
            "icaB",
            "icaC",
            "icaD",
            "icaR",
            "isdA",
            "isdB",
            "isdC",
            "isdD",
            "isdE",
            "isdF",
            "isdG",
            "lip",
            "lukF-PV",
            "lukS-PV",
            "map",
            "sak",
            "sbi",
            "scn",
            "sdrC",
            "sdrD",
            "sdrE",
            "selk",
            "selq",
            "spa",
            "srtB",
            "sspA",
            "sspB",
            "sspC",
            "vWbp"
        ],
        "Period": "pre_COVID"
    },
    "305sab": {
        "Location": "USA",
        "Year": "2017",
        "ST": "8",
        "CC": "CC8",
        "spa_type": [
            "t008"
        ],
        "Acquired_ARGs": [
            "aph(3')-IIIa__AMIKACIN_KANAMYCIN",
            "blaI_of_Z__BETA-LACTAM",
            "blaR1__BETA-LACTAM",
            "blaZ__BETA-LACTAM",
            "fosB-Saur__FOSFOMYCIN",
            "mph(C)__MACROLIDE",
            "msr(A)__MACROLIDE",
            "sat4__STREPTOTHRICIN",
            "tet(38)__TETRACYCLINE"
        ],
        "Point_mutations_ARGs": [],
        "VFs": [
            "adsA",
            "aur",
            "cap8A",
            "cap8B",
            "cap8C",
            "cap8D",
            "cap8E",
            "cap8F",
            "cap8G",
            "cap8L",
            "cap8M",
            "cap8N",
            "cap8O",
            "cap8P",
            "chp",
            "clfA",
            "ebp",
            "esaA",
            "esaB",
            "esaC",
            "essA",
            "essB",
            "essC",
            "esxA",
            "esxB",
            "fnbA",
            "fnbB",
            "geh",
            "hlb",
            "hld",
            "hlgA",
            "hlgB",
            "hlgC",
            "hly/hla",
            "hysA",
            "icaA",
            "icaB",
            "icaC",
            "icaD",
            "icaR",
            "isdA",
            "isdB",
            "isdC",
            "isdD",
            "isdE",
            "isdF",
            "isdG",
            "lip",
            "lukF-PV",
            "lukS-PV",
            "map",
            "sak",
            "sbi",
            "scn",
            "sdrC",
            "sdrD",
            "sdrE",
            "selk",
            "selq",
            "srtB",
            "sspA",
            "sspB",
            "sspC",
            "vWbp"
        ],
        "Period": "pre_COVID"
    },
    "309sab": {
        "Location": "USA",
        "Year": "2017",
        "ST": "8",
        "CC": "CC8",
        "spa_type": [
            "t1892"
        ],
        "Acquired_ARGs": [
            "aph(3')-IIIa__AMIKACIN_KANAMYCIN",
            "blaI_of_Z__BETA-LACTAM",
            "blaR1__BETA-LACTAM",
            "blaZ__BETA-LACTAM",
            "fosB-Saur__FOSFOMYCIN",
            "mph(C)__MACROLIDE",
            "msr(A)__MACROLIDE",
            "tet(38)__TETRACYCLINE"
        ],
        "Point_mutations_ARGs": [],
        "VFs": [
            "adsA",
            "aur",
            "cap8A",
            "cap8B",
            "cap8C",
            "cap8D",
            "cap8E",
            "cap8F",
            "cap8G",
            "cap8L",
            "cap8M",
            "cap8N",
            "cap8O",
            "cap8P",
            "clfA",
            "clfB",
            "coa",
            "ebp",
            "esaA",
            "esaB",
            "esaC",
            "essA",
            "essB",
            "essC",
            "esxA",
            "esxB",
            "fnbB",
            "geh",
            "hlb",
            "hld",
            "hlgA",
            "hlgB",
            "hlgC",
            "hly/hla",
            "hysA",
            "icaA",
            "icaB",
            "icaC",
            "icaD",
            "icaR",
            "isdA",
            "isdB",
            "isdC",
            "isdD",
            "isdE",
            "isdF",
            "isdG",
            "lip",
            "lukF-PV",
            "map",
            "sak",
            "sbi",
            "scn",
            "sdrC",
            "sdrD",
            "sdrE",
            "spa",
            "srtB",
            "sspA",
            "sspB",
            "sspC",
            "vWbp"
        ],
        "Period": "pre_COVID"
    },
    "314sab": {
        "Location": "USA",
        "Year": "2016",
        "ST": "8",
        "CC": "CC8",
        "spa_type": [
            "t008"
        ],
        "Acquired_ARGs": [
            "blaI_of_Z__BETA-LACTAM",
            "blaR1__BETA-LACTAM",
            "blaZ__BETA-LACTAM",
            "fosB-Saur__FOSFOMYCIN",
            "tet(38)__TETRACYCLINE"
        ],
        "Point_mutations_ARGs": [
            "grlA_S80Y__Ciprofloxacin",
            "gyrA_S84L__Ciprofloxacin"
        ],
        "VFs": [
            "adsA",
            "aur",
            "cap8A",
            "cap8B",
            "cap8C",
            "cap8D",
            "cap8E",
            "cap8F",
            "cap8G",
            "cap8L",
            "cap8M",
            "cap8N",
            "cap8O",
            "cap8P",
            "chp",
            "clfA",
            "clfB",
            "ebp",
            "esaA",
            "esaB",
            "esaC",
            "essA",
            "essB",
            "essC",
            "esxA",
            "esxB",
            "fnbA",
            "fnbB",
            "geh",
            "hlb",
            "hld",
            "hlgA",
            "hlgB",
            "hlgC",
            "hly/hla",
            "hysA",
            "icaA",
            "icaB",
            "icaC",
            "icaD",
            "icaR",
            "isdA",
            "isdB",
            "isdC",
            "isdD",
            "isdE",
            "isdF",
            "isdG",
            "lip",
            "lukF-PV",
            "lukS-PV",
            "map",
            "sak",
            "sbi",
            "scn",
            "sdrC",
            "sdrD",
            "sdrE",
            "spa",
            "srtB",
            "sspA",
            "sspB",
            "sspC",
            "vWbp"
        ],
        "Period": "pre_COVID"
    },
    "316sab": {
        "Location": "USA",
        "Year": "2016",
        "ST": "8",
        "CC": "CC8",
        "spa_type": [
            "t008"
        ],
        "Acquired_ARGs": [
            "aph(3')-IIIa__AMIKACIN_KANAMYCIN",
            "blaI_of_Z__BETA-LACTAM",
            "blaR1__BETA-LACTAM",
            "blaZ__BETA-LACTAM",
            "fosB-Saur__FOSFOMYCIN",
            "mecA__METHICILLIN",
            "mph(C)__MACROLIDE",
            "msr(A)__MACROLIDE",
            "sat4__STREPTOTHRICIN",
            "tet(38)__TETRACYCLINE"
        ],
        "Point_mutations_ARGs": [],
        "VFs": [
            "adsA",
            "aur",
            "cap8A",
            "cap8B",
            "cap8C",
            "cap8D",
            "cap8E",
            "cap8F",
            "cap8G",
            "cap8L",
            "cap8M",
            "cap8N",
            "cap8O",
            "cap8P",
            "chp",
            "clfA",
            "clfB",
            "ebp",
            "esaA",
            "esaB",
            "esaC",
            "essA",
            "essB",
            "essC",
            "esxA",
            "esxB",
            "fnbA",
            "fnbB",
            "geh",
            "hlb",
            "hld",
            "hlgA",
            "hlgB",
            "hlgC",
            "hly/hla",
            "hysA",
            "icaA",
            "icaB",
            "icaC",
            "icaD",
            "icaR",
            "isdA",
            "isdB",
            "isdC",
            "isdD",
            "isdE",
            "isdF",
            "isdG",
            "lip",
            "lukF-PV",
            "lukS-PV",
            "map",
            "sak",
            "sbi",
            "scn",
            "sdrC",
            "sdrD",
            "sdrE",
            "selk",
            "selq",
            "spa",
            "srtB",
            "sspA",
            "sspB",
            "sspC",
            "vWbp"
        ],
        "Period": "pre_COVID"
    },
    "318sab": {
        "Location": "USA",
        "Year": "2016",
        "ST": "8",
        "CC": "CC8",
        "spa_type": [
            "t008"
        ],
        "Acquired_ARGs": [
            "fosB-Saur__FOSFOMYCIN",
            "mecA__METHICILLIN",
            "tet(38)__TETRACYCLINE"
        ],
        "Point_mutations_ARGs": [
            "grlA_S80Y__Ciprofloxacin",
            "gyrA_S84L__Ciprofloxacin"
        ],
        "VFs": [
            "adsA",
            "aur",
            "cap8A",
            "cap8B",
            "cap8C",
            "cap8D",
            "cap8E",
            "cap8F",
            "cap8G",
            "cap8L",
            "cap8M",
            "cap8N",
            "cap8O",
            "cap8P",
            "clfA",
            "clfB",
            "ebp",
            "esaA",
            "esaB",
            "esaC",
            "essA",
            "essB",
            "essC",
            "esxA",
            "esxB",
            "fnbA",
            "fnbB",
            "geh",
            "hlb",
            "hld",
            "hlgA",
            "hlgB",
            "hlgC",
            "hly/hla",
            "hysA",
            "icaA",
            "icaB",
            "icaC",
            "icaD",
            "icaR",
            "isdA",
            "isdB",
            "isdC",
            "isdD",
            "isdE",
            "isdF",
            "isdG",
            "lip",
            "lukF-PV",
            "lukS-PV",
            "map",
            "sbi",
            "sdrC",
            "sdrD",
            "sdrE",
            "selk",
            "selq",
            "spa",
            "srtB",
            "sspA",
            "sspB",
            "sspC",
            "vWbp"
        ],
        "Period": "pre_COVID"
    },
    "325sab": {
        "Location": "USA",
        "Year": "2016",
        "ST": "8",
        "CC": "CC8",
        "spa_type": [
            "t008"
        ],
        "Acquired_ARGs": [
            "aph(3')-IIIa__AMIKACIN_KANAMYCIN",
            "blaI_of_Z__BETA-LACTAM",
            "blaR1__BETA-LACTAM",
            "blaZ__BETA-LACTAM",
            "fosB-Saur__FOSFOMYCIN",
            "mecA__METHICILLIN",
            "mph(C)__MACROLIDE",
            "msr(A)__MACROLIDE",
            "sat4__STREPTOTHRICIN",
            "tet(38)__TETRACYCLINE"
        ],
        "Point_mutations_ARGs": [],
        "VFs": [
            "adsA",
            "aur",
            "cap8A",
            "cap8B",
            "cap8C",
            "cap8D",
            "cap8E",
            "cap8F",
            "cap8G",
            "cap8L",
            "cap8M",
            "cap8N",
            "cap8O",
            "cap8P",
            "chp",
            "clfA",
            "clfB",
            "ebp",
            "esaA",
            "esaB",
            "esaC",
            "essA",
            "essB",
            "essC",
            "esxA",
            "esxB",
            "fnbA",
            "fnbB",
            "geh",
            "hlb",
            "hld",
            "hlgA",
            "hlgB",
            "hlgC",
            "hly/hla",
            "hysA",
            "icaA",
            "icaB",
            "icaC",
            "icaD",
            "icaR",
            "isdA",
            "isdB",
            "isdC",
            "isdD",
            "isdE",
            "isdF",
            "isdG",
            "lip",
            "lukF-PV",
            "lukS-PV",
            "map",
            "sak",
            "sbi",
            "scn",
            "sdrC",
            "sdrD",
            "sdrE",
            "spa",
            "srtB",
            "sspA",
            "sspB",
            "sspC",
            "vWbp"
        ],
        "Period": "pre_COVID"
    },
    "327sab": {
        "Location": "USA",
        "Year": "2016",
        "ST": "8",
        "CC": "CC8",
        "spa_type": [
            "t008"
        ],
        "Acquired_ARGs": [
            "aph(3')-IIIa__AMIKACIN_KANAMYCIN",
            "blaI_of_Z__BETA-LACTAM",
            "blaR1__BETA-LACTAM",
            "blaZ__BETA-LACTAM",
            "fosB-Saur__FOSFOMYCIN",
            "mecA__METHICILLIN",
            "mph(C)__MACROLIDE",
            "msr(A)__MACROLIDE",
            "sat4__STREPTOTHRICIN",
            "tet(38)__TETRACYCLINE"
        ],
        "Point_mutations_ARGs": [],
        "VFs": [
            "adsA",
            "aur",
            "cap8A",
            "cap8B",
            "cap8C",
            "cap8D",
            "cap8E",
            "cap8F",
            "cap8G",
            "cap8L",
            "cap8M",
            "cap8N",
            "cap8O",
            "cap8P",
            "chp",
            "clfA",
            "ebp",
            "esaA",
            "esaB",
            "esaC",
            "essA",
            "essB",
            "essC",
            "esxA",
            "esxB",
            "fnbA",
            "fnbB",
            "geh",
            "hlb",
            "hld",
            "hlgA",
            "hlgB",
            "hlgC",
            "hly/hla",
            "hysA",
            "icaA",
            "icaB",
            "icaC",
            "icaD",
            "icaR",
            "isdA",
            "isdB",
            "isdC",
            "isdD",
            "isdE",
            "isdF",
            "isdG",
            "lip",
            "lukF-PV",
            "lukS-PV",
            "map",
            "sak",
            "sbi",
            "scn",
            "sdrC",
            "sdrD",
            "sdrE",
            "spa",
            "srtB",
            "sspA",
            "sspB",
            "sspC",
            "vWbp"
        ],
        "Period": "pre_COVID"
    },
    "342sab": {
        "Location": "USA",
        "Year": "2016",
        "ST": "8",
        "CC": "CC8",
        "spa_type": [
            "t008"
        ],
        "Acquired_ARGs": [
            "erm(C)__MACROLIDE",
            "fosB-Saur__FOSFOMYCIN",
            "mecA__METHICILLIN",
            "mph(C)__MACROLIDE",
            "msr(A)__MACROLIDE",
            "tet(38)__TETRACYCLINE",
            "tet(M)__TETRACYCLINE"
        ],
        "Point_mutations_ARGs": [
            "grlA_S80Y__Ciprofloxacin",
            "gyrA_S84L__Ciprofloxacin"
        ],
        "VFs": [
            "adsA",
            "aur",
            "cap8A",
            "cap8B",
            "cap8C",
            "cap8D",
            "cap8E",
            "cap8F",
            "cap8G",
            "cap8L",
            "cap8M",
            "cap8N",
            "cap8O",
            "cap8P",
            "chp",
            "clfA",
            "clfB",
            "ebp",
            "esaA",
            "esaB",
            "esaC",
            "essA",
            "essB",
            "essC",
            "esxA",
            "esxB",
            "fnbA",
            "fnbB",
            "geh",
            "hlb",
            "hld",
            "hlgA",
            "hlgB",
            "hlgC",
            "hly/hla",
            "hysA",
            "icaA",
            "icaB",
            "icaC",
            "icaD",
            "icaR",
            "isdA",
            "isdB",
            "isdC",
            "isdD",
            "isdE",
            "isdF",
            "isdG",
            "lip",
            "lukF-PV",
            "lukS-PV",
            "map",
            "sak",
            "sbi",
            "scn",
            "sdrC",
            "selk",
            "selq",
            "spa",
            "srtB",
            "sspA",
            "sspB",
            "sspC",
            "vWbp"
        ],
        "Period": "pre_COVID"
    },
    "355sab": {
        "Location": "USA",
        "Year": "2016",
        "ST": "8",
        "CC": "CC8",
        "spa_type": [
            "t008"
        ],
        "Acquired_ARGs": [
            "aph(3')-IIIa__AMIKACIN_KANAMYCIN",
            "blaI_of_Z__BETA-LACTAM",
            "blaR1__BETA-LACTAM",
            "blaZ__BETA-LACTAM",
            "fosB-Saur__FOSFOMYCIN",
            "mecA__METHICILLIN",
            "mph(C)__MACROLIDE",
            "msr(A)__MACROLIDE",
            "sat4__STREPTOTHRICIN",
            "tet(38)__TETRACYCLINE"
        ],
        "Point_mutations_ARGs": [],
        "VFs": [
            "adsA",
            "aur",
            "cap8A",
            "cap8B",
            "cap8C",
            "cap8D",
            "cap8E",
            "cap8F",
            "cap8G",
            "cap8L",
            "cap8M",
            "cap8N",
            "cap8O",
            "cap8P",
            "chp",
            "clfA",
            "clfB",
            "ebp",
            "esaA",
            "esaB",
            "esaC",
            "essA",
            "essB",
            "essC",
            "esxA",
            "esxB",
            "fnbB",
            "geh",
            "hlb",
            "hld",
            "hlgA",
            "hlgB",
            "hlgC",
            "hly/hla",
            "hysA",
            "icaA",
            "icaB",
            "icaC",
            "icaD",
            "icaR",
            "isdA",
            "isdB",
            "isdC",
            "isdD",
            "isdE",
            "isdF",
            "isdG",
            "lip",
            "lukF-PV",
            "lukS-PV",
            "map",
            "sak",
            "sbi",
            "scn",
            "sdrC",
            "sdrD",
            "spa",
            "srtB",
            "sspA",
            "sspB",
            "sspC",
            "vWbp"
        ],
        "Period": "pre_COVID"
    },
    "358sab": {
        "Location": "USA",
        "Year": "2016",
        "ST": "8",
        "CC": "CC8",
        "spa_type": [
            "t008"
        ],
        "Acquired_ARGs": [
            "fosB-Saur__FOSFOMYCIN",
            "mecA__METHICILLIN",
            "tet(38)__TETRACYCLINE"
        ],
        "Point_mutations_ARGs": [
            "grlA_S80F__Ciprofloxacin",
            "gyrA_S84L__Ciprofloxacin"
        ],
        "VFs": [
            "adsA",
            "aur",
            "cap8A",
            "cap8B",
            "cap8C",
            "cap8D",
            "cap8E",
            "cap8F",
            "cap8G",
            "cap8L",
            "cap8M",
            "cap8N",
            "cap8O",
            "cap8P",
            "chp",
            "clfB",
            "coa",
            "ebp",
            "esaA",
            "esaB",
            "esaC",
            "essA",
            "essB",
            "essC",
            "esxA",
            "esxB",
            "fnbA",
            "fnbB",
            "geh",
            "hlb",
            "hld",
            "hlgA",
            "hlgB",
            "hlgC",
            "hly/hla",
            "hysA",
            "icaA",
            "icaB",
            "icaC",
            "icaD",
            "icaR",
            "isdA",
            "isdB",
            "isdC",
            "isdD",
            "isdE",
            "isdF",
            "isdG",
            "lip",
            "lukF-PV",
            "map",
            "sak",
            "sbi",
            "scn",
            "sdrC",
            "sdrD",
            "sdrE",
            "srtB",
            "sspA",
            "sspB",
            "sspC",
            "vWbp"
        ],
        "Period": "pre_COVID"
    },
    "369sab": {
        "Location": "USA",
        "Year": "2016",
        "ST": "8",
        "CC": "CC8",
        "spa_type": [
            "t2031"
        ],
        "Acquired_ARGs": [
            "aph(3')-IIIa__AMIKACIN_KANAMYCIN",
            "blaI_of_Z__BETA-LACTAM",
            "blaR1__BETA-LACTAM",
            "blaZ__BETA-LACTAM",
            "fosB-Saur__FOSFOMYCIN",
            "mecA__METHICILLIN",
            "mph(C)__MACROLIDE",
            "msr(A)__MACROLIDE",
            "sat4__STREPTOTHRICIN",
            "tet(38)__TETRACYCLINE"
        ],
        "Point_mutations_ARGs": [],
        "VFs": [
            "adsA",
            "aur",
            "cap8A",
            "cap8B",
            "cap8C",
            "cap8D",
            "cap8E",
            "cap8F",
            "cap8G",
            "cap8L",
            "cap8M",
            "cap8N",
            "cap8O",
            "cap8P",
            "chp",
            "clfA",
            "clfB",
            "ebp",
            "esaA",
            "esaB",
            "esaC",
            "essA",
            "essB",
            "essC",
            "esxA",
            "esxB",
            "fnbA",
            "fnbB",
            "geh",
            "hlb",
            "hld",
            "hlgA",
            "hlgB",
            "hlgC",
            "hly/hla",
            "hysA",
            "icaA",
            "icaB",
            "icaC",
            "icaD",
            "icaR",
            "isdA",
            "isdB",
            "isdC",
            "isdD",
            "isdE",
            "isdF",
            "isdG",
            "lip",
            "lukF-PV",
            "lukS-PV",
            "map",
            "sak",
            "sbi",
            "scn",
            "sdrC",
            "sdrD",
            "sdrE",
            "selk",
            "selq",
            "srtB",
            "sspA",
            "sspB",
            "sspC",
            "vWbp"
        ],
        "Period": "pre_COVID"
    },
    "374sab": {
        "Location": "USA",
        "Year": "2016",
        "ST": "8",
        "CC": "CC8",
        "spa_type": [
            "t2031"
        ],
        "Acquired_ARGs": [
            "aph(3')-IIIa__AMIKACIN_KANAMYCIN",
            "blaI_of_Z__BETA-LACTAM",
            "blaR1__BETA-LACTAM",
            "blaZ__BETA-LACTAM",
            "fosB-Saur__FOSFOMYCIN",
            "mecA__METHICILLIN",
            "mph(C)__MACROLIDE",
            "msr(A)__MACROLIDE",
            "sat4__STREPTOTHRICIN",
            "tet(38)__TETRACYCLINE"
        ],
        "Point_mutations_ARGs": [],
        "VFs": [
            "adsA",
            "aur",
            "cap8A",
            "cap8B",
            "cap8C",
            "cap8D",
            "cap8E",
            "cap8F",
            "cap8G",
            "cap8L",
            "cap8M",
            "cap8N",
            "cap8O",
            "cap8P",
            "chp",
            "clfA",
            "clfB",
            "ebp",
            "esaA",
            "esaB",
            "esaC",
            "essA",
            "essB",
            "essC",
            "esxA",
            "esxB",
            "fnbA",
            "fnbB",
            "geh",
            "hlb",
            "hld",
            "hlgA",
            "hlgB",
            "hlgC",
            "hly/hla",
            "hysA",
            "icaA",
            "icaB",
            "icaC",
            "icaD",
            "icaR",
            "isdA",
            "isdB",
            "isdC",
            "isdD",
            "isdE",
            "isdF",
            "isdG",
            "lip",
            "lukF-PV",
            "lukS-PV",
            "map",
            "sak",
            "sbi",
            "scn",
            "sdrC",
            "sdrD",
            "sdrE",
            "selk",
            "selq",
            "spa",
            "srtB",
            "sspA",
            "sspB",
            "sspC",
            "vWbp"
        ],
        "Period": "pre_COVID"
    },
    "381sab": {
        "Location": "USA",
        "Year": "2015",
        "ST": "8",
        "CC": "CC8",
        "spa_type": [
            "t008"
        ],
        "Acquired_ARGs": [
            "aph(3')-IIIa__AMIKACIN_KANAMYCIN",
            "blaI_of_Z__BETA-LACTAM",
            "blaR1__BETA-LACTAM",
            "blaZ__BETA-LACTAM",
            "erm(C)__MACROLIDE",
            "fosB-Saur__FOSFOMYCIN",
            "mecA__METHICILLIN",
            "mph(C)__MACROLIDE",
            "msr(A)__MACROLIDE",
            "sat4__STREPTOTHRICIN",
            "tet(38)__TETRACYCLINE"
        ],
        "Point_mutations_ARGs": [],
        "VFs": [
            "adsA",
            "aur",
            "cap8A",
            "cap8B",
            "cap8C",
            "cap8D",
            "cap8E",
            "cap8F",
            "cap8G",
            "cap8L",
            "cap8M",
            "cap8N",
            "cap8O",
            "cap8P",
            "chp",
            "clfA",
            "clfB",
            "ebp",
            "esaA",
            "esaB",
            "esaC",
            "essA",
            "essB",
            "essC",
            "esxA",
            "esxB",
            "fnbA",
            "fnbB",
            "geh",
            "hlb",
            "hld",
            "hlgA",
            "hlgB",
            "hlgC",
            "hly/hla",
            "hysA",
            "icaA",
            "icaB",
            "icaC",
            "icaD",
            "icaR",
            "isdA",
            "isdB",
            "isdC",
            "isdD",
            "isdE",
            "isdF",
            "isdG",
            "lip",
            "lukF-PV",
            "lukS-PV",
            "map",
            "sak",
            "sbi",
            "scn",
            "sdrC",
            "sdrD",
            "sdrE",
            "selk",
            "selq",
            "spa",
            "srtB",
            "sspA",
            "sspB",
            "sspC",
            "vWbp"
        ],
        "Period": "pre_COVID"
    },
    "386sab": {
        "Location": "USA",
        "Year": "2015",
        "ST": "8",
        "CC": "CC8",
        "spa_type": [
            "t008"
        ],
        "Acquired_ARGs": [
            "aph(3')-IIIa__AMIKACIN_KANAMYCIN",
            "blaI_of_Z__BETA-LACTAM",
            "blaR1__BETA-LACTAM",
            "blaZ__BETA-LACTAM",
            "fosB-Saur__FOSFOMYCIN",
            "mecA__METHICILLIN",
            "mph(C)__MACROLIDE",
            "msr(A)__MACROLIDE",
            "sat4__STREPTOTHRICIN",
            "tet(38)__TETRACYCLINE"
        ],
        "Point_mutations_ARGs": [
            "grlA_S80Y__Ciprofloxacin",
            "gyrA_S84L__Ciprofloxacin"
        ],
        "VFs": [
            "adsA",
            "aur",
            "cap8A",
            "cap8B",
            "cap8C",
            "cap8D",
            "cap8E",
            "cap8F",
            "cap8G",
            "cap8L",
            "cap8M",
            "cap8N",
            "cap8O",
            "cap8P",
            "chp",
            "clfA",
            "clfB",
            "ebp",
            "esaA",
            "esaB",
            "esaC",
            "essA",
            "essB",
            "essC",
            "esxA",
            "esxB",
            "fnbA",
            "fnbB",
            "geh",
            "hlb",
            "hld",
            "hlgA",
            "hlgB",
            "hlgC",
            "hly/hla",
            "hysA",
            "icaA",
            "icaB",
            "icaC",
            "icaD",
            "icaR",
            "isdA",
            "isdB",
            "isdC",
            "isdD",
            "isdE",
            "isdF",
            "isdG",
            "lip",
            "lukF-PV",
            "lukS-PV",
            "map",
            "sak",
            "sbi",
            "scn",
            "sdrC",
            "sdrD",
            "sdrE",
            "selk",
            "selq",
            "spa",
            "srtB",
            "sspA",
            "sspB",
            "sspC",
            "vWbp"
        ],
        "Period": "pre_COVID"
    },
    "389sab": {
        "Location": "USA",
        "Year": "2015",
        "ST": "8",
        "CC": "CC8",
        "spa_type": [
            "t1892"
        ],
        "Acquired_ARGs": [
            "ant(9)-Ia__SPECTINOMYCIN",
            "blaI_of_Z__BETA-LACTAM",
            "blaR1__BETA-LACTAM",
            "blaZ__BETA-LACTAM",
            "fosB-Saur__FOSFOMYCIN",
            "mph(C)__MACROLIDE",
            "msr(A)__MACROLIDE",
            "tet(38)__TETRACYCLINE"
        ],
        "Point_mutations_ARGs": [],
        "VFs": [
            "adsA",
            "aur",
            "cap8A",
            "cap8B",
            "cap8C",
            "cap8D",
            "cap8E",
            "cap8F",
            "cap8G",
            "cap8L",
            "cap8M",
            "cap8N",
            "cap8O",
            "cap8P",
            "clfA",
            "clfB",
            "coa",
            "ebp",
            "esaA",
            "esaB",
            "esaC",
            "essA",
            "essB",
            "essC",
            "esxA",
            "esxB",
            "fnbB",
            "geh",
            "hlb",
            "hld",
            "hlgA",
            "hlgB",
            "hlgC",
            "hly/hla",
            "hysA",
            "icaA",
            "icaB",
            "icaC",
            "icaD",
            "icaR",
            "isdA",
            "isdB",
            "isdC",
            "isdD",
            "isdE",
            "isdF",
            "isdG",
            "lip",
            "lukF-PV",
            "map",
            "sak",
            "sbi",
            "scn",
            "sdrC",
            "sdrD",
            "sdrE",
            "spa",
            "srtB",
            "sspA",
            "sspB",
            "sspC",
            "vWbp"
        ],
        "Period": "pre_COVID"
    },
    "395sab": {
        "Location": "USA",
        "Year": "2015",
        "ST": "8",
        "CC": "CC8",
        "spa_type": [
            "t008"
        ],
        "Acquired_ARGs": [
            "aph(3')-IIIa__AMIKACIN_KANAMYCIN",
            "blaI_of_Z__BETA-LACTAM",
            "blaR1__BETA-LACTAM",
            "blaZ__BETA-LACTAM",
            "fosB-Saur__FOSFOMYCIN",
            "mecA__METHICILLIN",
            "mph(C)__MACROLIDE",
            "msr(A)__MACROLIDE",
            "sat4__STREPTOTHRICIN",
            "tet(38)__TETRACYCLINE"
        ],
        "Point_mutations_ARGs": [
            "grlA_S80F__Ciprofloxacin",
            "gyrA_S84L__Ciprofloxacin"
        ],
        "VFs": [
            "adsA",
            "aur",
            "cap8A",
            "cap8B",
            "cap8C",
            "cap8D",
            "cap8E",
            "cap8F",
            "cap8G",
            "cap8L",
            "cap8M",
            "cap8N",
            "cap8O",
            "cap8P",
            "chp",
            "clfA",
            "clfB",
            "ebp",
            "esaA",
            "esaB",
            "esaC",
            "essA",
            "essB",
            "essC",
            "esxA",
            "esxB",
            "fnbA",
            "fnbB",
            "geh",
            "hlb",
            "hld",
            "hlgA",
            "hlgB",
            "hlgC",
            "hly/hla",
            "hysA",
            "icaA",
            "icaB",
            "icaC",
            "icaD",
            "icaR",
            "isdA",
            "isdB",
            "isdC",
            "isdD",
            "isdE",
            "isdF",
            "isdG",
            "lip",
            "lukF-PV",
            "lukS-PV",
            "map",
            "sak",
            "sbi",
            "scn",
            "sdrC",
            "sdrD",
            "sdrE",
            "selk",
            "selq",
            "spa",
            "srtB",
            "sspA",
            "sspB",
            "sspC",
            "vWbp"
        ],
        "Period": "pre_COVID"
    },
    "404sab": {
        "Location": "USA",
        "Year": "2015",
        "ST": "8",
        "CC": "CC8",
        "spa_type": [
            "t008"
        ],
        "Acquired_ARGs": [
            "fosB-Saur__FOSFOMYCIN",
            "mph(C)__MACROLIDE",
            "tet(38)__TETRACYCLINE"
        ],
        "Point_mutations_ARGs": [],
        "VFs": [
            "adsA",
            "aur",
            "cap8A",
            "cap8B",
            "cap8C",
            "cap8D",
            "cap8E",
            "cap8F",
            "cap8G",
            "cap8L",
            "cap8M",
            "cap8N",
            "cap8O",
            "cap8P",
            "clfA",
            "clfB",
            "coa",
            "ebp",
            "esaA",
            "esaB",
            "esaC",
            "essA",
            "essB",
            "essC",
            "esxA",
            "esxB",
            "fnbA",
            "fnbB",
            "geh",
            "hlb",
            "hld",
            "hlgA",
            "hlgB",
            "hlgC",
            "hly/hla",
            "hysA",
            "icaA",
            "icaB",
            "icaC",
            "icaD",
            "icaR",
            "isdA",
            "isdB",
            "isdC",
            "isdD",
            "isdE",
            "isdF",
            "isdG",
            "lip",
            "lukF-PV",
            "map",
            "sak",
            "sbi",
            "scn",
            "sdrC",
            "sdrE",
            "sed",
            "spa",
            "srtB",
            "sspA",
            "sspB",
            "sspC",
            "vWbp"
        ],
        "Period": "pre_COVID"
    },
    "407sab": {
        "Location": "USA",
        "Year": "2015",
        "ST": "8",
        "CC": "CC8",
        "spa_type": [
            "t1892"
        ],
        "Acquired_ARGs": [
            "aph(3')-IIIa__AMIKACIN_KANAMYCIN",
            "blaI_of_Z__BETA-LACTAM",
            "blaR1__BETA-LACTAM",
            "blaZ__BETA-LACTAM",
            "fosB-Saur__FOSFOMYCIN",
            "mph(C)__MACROLIDE",
            "msr(A)__MACROLIDE",
            "tet(38)__TETRACYCLINE"
        ],
        "Point_mutations_ARGs": [],
        "VFs": [
            "adsA",
            "aur",
            "cap8A",
            "cap8B",
            "cap8C",
            "cap8D",
            "cap8E",
            "cap8F",
            "cap8G",
            "cap8L",
            "cap8M",
            "cap8N",
            "cap8O",
            "cap8P",
            "chp",
            "clfA",
            "clfB",
            "coa",
            "ebp",
            "esaA",
            "esaB",
            "esaC",
            "essA",
            "essB",
            "essC",
            "esxA",
            "esxB",
            "fnbB",
            "geh",
            "hlb",
            "hld",
            "hlgA",
            "hlgB",
            "hlgC",
            "hly/hla",
            "hysA",
            "icaA",
            "icaB",
            "icaC",
            "icaD",
            "icaR",
            "isdA",
            "isdB",
            "isdC",
            "isdD",
            "isdE",
            "isdF",
            "isdG",
            "lip",
            "lukF-PV",
            "map",
            "sak",
            "sbi",
            "scn",
            "sdrC",
            "sdrD",
            "sdrE",
            "spa",
            "srtB",
            "sspA",
            "sspB",
            "sspC",
            "vWbp"
        ],
        "Period": "pre_COVID"
    },
    "410sab": {
        "Location": "USA",
        "Year": "2015",
        "ST": "8",
        "CC": "CC8",
        "spa_type": [
            "t008"
        ],
        "Acquired_ARGs": [
            "fosB-Saur__FOSFOMYCIN",
            "mecA__METHICILLIN",
            "tet(38)__TETRACYCLINE"
        ],
        "Point_mutations_ARGs": [
            "grlA_S80Y__Ciprofloxacin",
            "gyrA_S84L__Ciprofloxacin"
        ],
        "VFs": [
            "adsA",
            "aur",
            "cap8A",
            "cap8B",
            "cap8C",
            "cap8D",
            "cap8E",
            "cap8F",
            "cap8G",
            "cap8L",
            "cap8M",
            "cap8N",
            "cap8O",
            "cap8P",
            "chp",
            "clfA",
            "clfB",
            "ebp",
            "esaA",
            "esaB",
            "esaC",
            "essA",
            "essB",
            "essC",
            "esxA",
            "esxB",
            "fnbA",
            "fnbB",
            "geh",
            "hlb",
            "hld",
            "hlgA",
            "hlgB",
            "hlgC",
            "hly/hla",
            "hysA",
            "icaA",
            "icaB",
            "icaC",
            "icaD",
            "icaR",
            "isdA",
            "isdB",
            "isdC",
            "isdD",
            "isdE",
            "isdF",
            "isdG",
            "lip",
            "lukF-PV",
            "lukS-PV",
            "map",
            "sak",
            "sbi",
            "scn",
            "sdrC",
            "sdrD",
            "sdrE",
            "selk",
            "selq",
            "spa",
            "srtB",
            "sspA",
            "sspB",
            "sspC",
            "vWbp"
        ],
        "Period": "pre_COVID"
    },
    "413sab": {
        "Location": "USA",
        "Year": "2015",
        "ST": "8",
        "CC": "CC8",
        "spa_type": [
            "t008"
        ],
        "Acquired_ARGs": [
            "aph(3')-IIIa__AMIKACIN_KANAMYCIN",
            "blaI_of_Z__BETA-LACTAM",
            "blaR1__BETA-LACTAM",
            "blaZ__BETA-LACTAM",
            "fosB-Saur__FOSFOMYCIN",
            "mecA__METHICILLIN",
            "mph(C)__MACROLIDE",
            "msr(A)__MACROLIDE",
            "sat4__STREPTOTHRICIN",
            "tet(38)__TETRACYCLINE"
        ],
        "Point_mutations_ARGs": [],
        "VFs": [
            "adsA",
            "aur",
            "cap8A",
            "cap8B",
            "cap8C",
            "cap8D",
            "cap8E",
            "cap8F",
            "cap8G",
            "cap8L",
            "cap8M",
            "cap8N",
            "cap8O",
            "cap8P",
            "chp",
            "clfA",
            "clfB",
            "ebp",
            "esaB",
            "esaC",
            "essA",
            "essB",
            "essC",
            "esxA",
            "esxB",
            "fnbA",
            "fnbB",
            "geh",
            "hlb",
            "hld",
            "hlgA",
            "hlgB",
            "hlgC",
            "hly/hla",
            "hysA",
            "icaA",
            "icaB",
            "icaC",
            "icaD",
            "icaR",
            "isdA",
            "isdB",
            "isdC",
            "isdD",
            "isdE",
            "isdF",
            "isdG",
            "lip",
            "lukF-PV",
            "lukS-PV",
            "map",
            "sak",
            "sbi",
            "scn",
            "sdrC",
            "sdrD",
            "sdrE",
            "selk",
            "selq",
            "spa",
            "srtB",
            "sspA",
            "sspB",
            "sspC",
            "vWbp"
        ],
        "Period": "pre_COVID"
    },
    "414sab": {
        "Location": "USA",
        "Year": "2015",
        "ST": "8",
        "CC": "CC8",
        "spa_type": [
            "t008"
        ],
        "Acquired_ARGs": [
            "aph(3')-IIIa__AMIKACIN_KANAMYCIN",
            "blaI_of_Z__BETA-LACTAM",
            "blaR1__BETA-LACTAM",
            "blaZ__BETA-LACTAM",
            "fosB-Saur__FOSFOMYCIN",
            "mph(C)__MACROLIDE",
            "msr(A)__MACROLIDE",
            "sat4__STREPTOTHRICIN",
            "tet(38)__TETRACYCLINE"
        ],
        "Point_mutations_ARGs": [],
        "VFs": [
            "adsA",
            "aur",
            "cap8A",
            "cap8B",
            "cap8C",
            "cap8D",
            "cap8E",
            "cap8F",
            "cap8G",
            "cap8L",
            "cap8M",
            "cap8N",
            "cap8O",
            "cap8P",
            "chp",
            "clfA",
            "clfB",
            "ebp",
            "esaA",
            "esaB",
            "esaC",
            "essA",
            "essB",
            "essC",
            "esxA",
            "esxB",
            "fnbA",
            "fnbB",
            "geh",
            "hlb",
            "hld",
            "hlgA",
            "hlgB",
            "hlgC",
            "hly/hla",
            "hysA",
            "icaA",
            "icaB",
            "icaC",
            "icaD",
            "icaR",
            "isdA",
            "isdB",
            "isdC",
            "isdD",
            "isdE",
            "isdF",
            "isdG",
            "lip",
            "lukF-PV",
            "lukS-PV",
            "map",
            "sak",
            "sbi",
            "scn",
            "sdrC",
            "sdrD",
            "sdrE",
            "selk",
            "selq",
            "spa",
            "srtB",
            "sspA",
            "sspB",
            "sspC",
            "vWbp"
        ],
        "Period": "pre_COVID"
    },
    "416sab": {
        "Location": "USA",
        "Year": "2015",
        "ST": "8",
        "CC": "CC8",
        "spa_type": [
            "t008"
        ],
        "Acquired_ARGs": [
            "aph(3')-IIIa__AMIKACIN_KANAMYCIN",
            "blaI_of_Z__BETA-LACTAM",
            "blaR1__BETA-LACTAM",
            "blaZ__BETA-LACTAM",
            "fosB-Saur__FOSFOMYCIN",
            "mecA__METHICILLIN",
            "mph(C)__MACROLIDE",
            "msr(A)__MACROLIDE",
            "sat4__STREPTOTHRICIN",
            "tet(38)__TETRACYCLINE"
        ],
        "Point_mutations_ARGs": [],
        "VFs": [
            "adsA",
            "aur",
            "cap8A",
            "cap8B",
            "cap8C",
            "cap8D",
            "cap8E",
            "cap8F",
            "cap8G",
            "cap8L",
            "cap8M",
            "cap8N",
            "cap8O",
            "cap8P",
            "chp",
            "clfA",
            "clfB",
            "ebp",
            "esaA",
            "esaB",
            "esaC",
            "essA",
            "essB",
            "essC",
            "esxA",
            "esxB",
            "fnbA",
            "fnbB",
            "geh",
            "hlb",
            "hld",
            "hlgA",
            "hlgB",
            "hlgC",
            "hly/hla",
            "hysA",
            "icaA",
            "icaB",
            "icaC",
            "icaD",
            "icaR",
            "isdA",
            "isdB",
            "isdC",
            "isdD",
            "isdE",
            "isdF",
            "isdG",
            "lip",
            "lukF-PV",
            "lukS-PV",
            "map",
            "sak",
            "sbi",
            "scn",
            "sdrC",
            "sdrD",
            "sdrE",
            "selk",
            "selq",
            "spa",
            "srtB",
            "sspA",
            "sspB",
            "sspC",
            "vWbp"
        ],
        "Period": "pre_COVID"
    },
    "438sab": {
        "Location": "USA",
        "Year": "2015",
        "ST": "8",
        "CC": "CC8",
        "spa_type": [
            "t190"
        ],
        "Acquired_ARGs": [
            "ant(9)-Ia__SPECTINOMYCIN",
            "blaI_of_Z__BETA-LACTAM",
            "blaR1__BETA-LACTAM",
            "blaZ__BETA-LACTAM",
            "erm(A)__MACROLIDE",
            "fosB-Saur__FOSFOMYCIN",
            "tet(38)__TETRACYCLINE"
        ],
        "Point_mutations_ARGs": [],
        "VFs": [
            "adsA",
            "aur",
            "cap8A",
            "cap8B",
            "cap8C",
            "cap8D",
            "cap8E",
            "cap8F",
            "cap8G",
            "cap8L",
            "cap8M",
            "cap8N",
            "cap8O",
            "cap8P",
            "chp",
            "clfA",
            "clfB",
            "coa",
            "ebp",
            "esaA",
            "esaB",
            "esaC",
            "essA",
            "essB",
            "essC",
            "esxA",
            "esxB",
            "fnbA",
            "fnbB",
            "geh",
            "hlb",
            "hld",
            "hlgA",
            "hlgB",
            "hlgC",
            "hly/hla",
            "hysA",
            "icaA",
            "icaB",
            "icaC",
            "icaD",
            "icaR",
            "isdA",
            "isdB",
            "isdC",
            "isdD",
            "isdE",
            "isdF",
            "isdG",
            "lip",
            "lukF-PV",
            "map",
            "sak",
            "sbi",
            "scn",
            "sdrC",
            "sdrD",
            "sdrE",
            "seb",
            "spa",
            "srtB",
            "sspA",
            "sspB",
            "sspC",
            "vWbp"
        ],
[truncated: 1,667,778 more chars]
