# Supplementary material for: mGem: Population genomics of Staphylococcus aureus bacteremia and the impact of the COVID-19 pandemic
Source: mBio. 2026 Apr 13;17(5):e03665-25. doi: 10.1128/mbio.03665-25 (PMC13170315; doi:10.1128/mbio.03665-25)
Supplement: Supplemental tables — Tables S1–S4. [file mbio.03665-25-s0003.xlsx]

## Sheet: Table_S1
Table S1: Association tests between S. aureus ST/CC, spa type, and predicted antimicrobial resistance genes (ARGs) and virulence factors (VFs) in both PTUH and DHMC hospitals across the pre-pandemic and pandemic periods using Fisher’s exact test.
Location	Item	Description	pre_COVID_freq	post_COVID_freq	Fishers_exact_test_pvalue
Spain	ant(4')-Ia__KANAMYCIN_TOBRAMYCIN	Acquired_ARGs	0.079136690647482	0.1	0.569589894762798
Spain	ant(6)-Ia__STREPTOMYCIN	Acquired_ARGs	0.00719424460431655	0	0.410029498525074
Spain	ant(9)-Ia__SPECTINOMYCIN	Acquired_ARGs	0.0575539568345324	0.06	1
Spain	aph(2'')-Ih__AMIKACIN_GENTAMICIN_KANAMYCIN_TOBRAMYCIN	Acquired_ARGs	0.0287769784172662	0.055	0.293467801533006
Spain	aph(3')-IIIa__AMIKACIN_KANAMYCIN	Acquired_ARGs	0.0503597122302158	0.09	0.207356755754847
Spain	blaI_of_Z__BETA-LACTAM	Acquired_ARGs	0.841726618705036	0.82	0.661310541857539
Spain	blaPC1__BETA-LACTAM	Acquired_ARGs	0.23021582733813	0.22	0.894789354794625
Spain	blaR1__BETA-LACTAM	Acquired_ARGs	0.841726618705036	0.815	0.562603389803275
Spain	blaR1-2__BETA-LACTAM	Acquired_ARGs	0	0.005	1
Spain	blaZ__BETA-LACTAM	Acquired_ARGs	0.62589928057554	0.605	0.734414525619169
Spain	bleO__BLEOMYCIN	Acquired_ARGs	0.0503597122302158	0.09	0.207356755754847
Spain	catA7__CHLORAMPHENICOL	Acquired_ARGs	0.0215827338129496	0	0.0680562718304132
Spain	dfrC__TRIMETHOPRIM	Acquired_ARGs	0	0.01	0.514757989911155
Spain	dfrG__TRIMETHOPRIM	Acquired_ARGs	0.0359712230215827	0.01	0.127733899923325
Spain	erm(A)__MACROLIDE	Acquired_ARGs	0.0575539568345324	0.065	0.823323711252769
Spain	erm(B)__MACROLIDE	Acquired_ARGs	0.00719424460431655	0.005	1
Spain	erm(C)__MACROLIDE	Acquired_ARGs	0.0287769784172662	0.05	0.413365475004695
Spain	erm(T)__MACROLIDE	Acquired_ARGs	0.0647482014388489	0.1	0.324525837403915
Spain	fexA__CHLORAMPHENICOL_FLORFENICOL	Acquired_ARGs	0	0.01	0.514757989911155
Spain	fosB-Saur__FOSFOMYCIN	Acquired_ARGs	0.654676258992806	0.565	0.114357443418985
Spain	fosD__FOSFOMYCIN	Acquired_ARGs	0.0143884892086331	0	0.167408493480651
Spain	fusB__FUSIDIC_ACID	Acquired_ARGs	0	0.005	1
Spain	fusC__FUSIDIC_ACID	Acquired_ARGs	0.00719424460431655	0	0.410029498525074
Spain	lnu(A)__LINCOSAMIDE	Acquired_ARGs	0	0.01	0.514757989911155
Spain	lnu(G)__LINCOSAMIDE	Acquired_ARGs	0	0.005	1
Spain	mecA__METHICILLIN	Acquired_ARGs	0.0863309352517986	0.175	0.0247079934658411
Spain	mph(C)__MACROLIDE	Acquired_ARGs	0.0503597122302158	0.125	0.0231669807748655
Spain	msr(A)__MACROLIDE	Acquired_ARGs	0.0503597122302158	0.135	0.0102923519680806
Spain	mupA__MUPIROCIN	Acquired_ARGs	0.0287769784172662	0.045	0.57055495553101
Spain	sat4__STREPTOTHRICIN	Acquired_ARGs	0.0503597122302158	0.085	0.283347779916733
Spain	tet(38)__TETRACYCLINE	Acquired_ARGs	1	1	1
Spain	tet(K)__TETRACYCLINE	Acquired_ARGs	0.0215827338129496	0.03	0.742066764715321
Spain	tet(L)__TETRACYCLINE	Acquired_ARGs	0	0.005	1
Spain	tet(M)__TETRACYCLINE	Acquired_ARGs	0	0.005	1
USA	ant(4')-Ia__KANAMYCIN_TOBRAMYCIN	Acquired_ARGs	0.0863723608445298	0.0598591549295775	0.213268662953199
USA	ant(9)-Ia__SPECTINOMYCIN	Acquired_ARGs	0.18426103646833	0.154929577464789	0.330784517882488
USA	aph(2'')-Ih__AMIKACIN_GENTAMICIN_KANAMYCIN_TOBRAMYCIN	Acquired_ARGs	0.00383877159309021	0	0.542770618954915
USA	aph(3')-IIIa__AMIKACIN_KANAMYCIN	Acquired_ARGs	0.255278310940499	0.257042253521127	1
USA	blaI_of_Z__BETA-LACTAM	Acquired_ARGs	0.827255278310941	0.73943661971831	0.00441888484844821
USA	blaPC1__BETA-LACTAM	Acquired_ARGs	0.126679462571977	0.0950704225352113	0.20478645305333
USA	blaR1__BETA-LACTAM	Acquired_ARGs	0.81957773512476	0.732394366197183	0.00498689153844912
USA	blaR1-2__BETA-LACTAM	Acquired_ARGs	0.00383877159309021	0.00352112676056338	1
USA	blaZ__BETA-LACTAM	Acquired_ARGs	0.696737044145873	0.637323943661972	0.0979069494478146
USA	bleO__BLEOMYCIN	Acquired_ARGs	0.0786948176583493	0.0598591549295775	0.392417117363786
USA	dfrC__TRIMETHOPRIM	Acquired_ARGs	0.00575815738963532	0.0140845070422535	0.250448369914765
USA	dfrG__TRIMETHOPRIM	Acquired_ARGs	0.0479846449136276	0.0598591549295775	0.508217699082821
USA	erm(A)__MACROLIDE	Acquired_ARGs	0.18426103646833	0.154929577464789	0.330784517882488
USA	erm(C)__MACROLIDE	Acquired_ARGs	0.0690978886756238	0.0669014084507042	1
USA	erm(T)__MACROLIDE	Acquired_ARGs	0.017274472168906	0.0176056338028169	1
USA	fosB-Saur__FOSFOMYCIN	Acquired_ARGs	0.773512476007678	0.757042253521127	0.601236395959069
USA	fusC__FUSIDIC_ACID	Acquired_ARGs	0.00191938579654511	0	1
USA	lnu(A)__LINCOSAMIDE	Acquired_ARGs	0.00191938579654511	0	1
USA	lnu(G)__LINCOSAMIDE	Acquired_ARGs	0.00191938579654511	0	1
USA	mecA__METHICILLIN	Acquired_ARGs	0.316698656429942	0.267605633802817	0.148372952499329
USA	mecI_of_mecA__METHICILLIN	Acquired_ARGs	0.0978886756238004	0.0598591549295775	0.0647976161415717
USA	mecR1__METHICILLIN	Acquired_ARGs	0.0978886756238004	0.0598591549295775	0.0647976161415717
USA	mph(C)__MACROLIDE	Acquired_ARGs	0.287907869481766	0.253521126760563	0.322351396176724
USA	msr(A)__MACROLIDE	Acquired_ARGs	0.276391554702495	0.264084507042254	0.740632247312164
USA	mupA__MUPIROCIN	Acquired_ARGs	0.00575815738963532	0.0211267605633803	0.0740753027012531
USA	sat4__STREPTOTHRICIN	Acquired_ARGs	0.211132437619962	0.21830985915493	0.857250968057985
USA	tet(38)__TETRACYCLINE	Acquired_ARGs	1	1	1
USA	tet(K)__TETRACYCLINE	Acquired_ARGs	0.0287907869481766	0.0316901408450704	0.830351512221165
USA	tet(M)__TETRACYCLINE	Acquired_ARGs	0.0153550863723608	0.00352112676056338	0.170933702317441
USA	vga(A)__LINCOSAMIDE	Acquired_ARGs	0	0.0176056338028169	0.00534126193649156
Spain	CC1	CC	0.0503597122302158	0.03	0.394354816375356
Spain	CC121	CC	0.0359712230215827	0.015	0.280435788952035
Spain	CC15	CC	0.100719424460432	0.035	0.0202381830221164
Spain	CC22	CC	0.0647482014388489	0.09	0.424103914825073
Spain	CC30	CC	0.201438848920863	0.195	0.890538288781969
Spain	CC45	CC	0.100719424460432	0.155	0.192602927220995
Spain	CC5	CC	0.165467625899281	0.195	0.568274380245106
Spain	CC8	CC	0.0935251798561151	0.095	1
Spain	CC97	CC	0.00719424460431655	0.01	1
USA	CC1	CC	0.0441458733205374	0.0598591549295775	0.396047988726989
USA	CC121	CC	0.00383877159309021	0.00352112676056338	1
USA	CC15	CC	0.0441458733205374	0.0598591549295775	0.396047988726989
USA	CC22	CC	0.00191938579654511	0	1
USA	CC30	CC	0.119001919385797	0.0915492957746479	0.287280109783157
USA	CC45	CC	0.0786948176583493	0.0669014084507042	0.577463097941241
USA	CC5	CC	0.245681381957774	0.211267605633803	0.295867902149258
USA	CC8	CC	0.332053742802303	0.359154929577465	0.438087073868576
USA	CC97	CC	0.0345489443378119	0.0704225352112676	0.0353594829047399
Spain	grlA_E84G__Ciprofloxacin	Point_mutations_ARGs	0.00719424460431655	0	0.410029498525074
Spain	grlA_E84K__Ciprofloxacin	Point_mutations_ARGs	0.0143884892086331	0.005	0.570193649817448
Spain	grlA_I45M__Ciprofloxacin	Point_mutations_ARGs	0.100719424460432	0.14	0.317416168400697
Spain	grlA_S80F__Ciprofloxacin	Point_mutations_ARGs	0.0719424460431655	0.14	0.0553992041516021
Spain	grlA_S80Y__Ciprofloxacin	Point_mutations_ARGs	0.0359712230215827	0.06	0.449199075575301
Spain	grlB_D432N__Ciprofloxacin	Point_mutations_ARGs	0.0215827338129496	0.035	0.534938560623079
Spain	gyrA_E88K__Ciprofloxacin	Point_mutations_ARGs	0.00719424460431655	0	0.410029498525074
Spain	gyrA_S84A__Ciprofloxacin	Point_mutations_ARGs	0	0.005	1
Spain	gyrA_S84L__Ciprofloxacin	Point_mutations_ARGs	0.0935251798561151	0.175	0.0394618777125392
Spain	gyrA_S85P__Ciprofloxacin	Point_mutations_ARGs	0	0.015	0.272136984866733
Spain	ileS_V588F__Mupirocin	Point_mutations_ARGs	0	0.005	1
Spain	rpoB_S464P__Rifampicin	Point_mutations_ARGs	0.00719424460431655	0	0.410029498525074
USA	dfrB_F99Y__Trimethoprim	Point_mutations_ARGs	0.00383877159309021	0	0.542770618954915
USA	grlA_E84G__Ciprofloxacin	Point_mutations_ARGs	0.120921305182342	0.0633802816901408	0.00979669201494579
USA	grlA_E84K__Ciprofloxacin	Point_mutations_ARGs	0.0115163147792706	0.0105633802816901	1
USA	grlA_I45M__Ciprofloxacin	Point_mutations_ARGs	0.0786948176583493	0.0669014084507042	0.577463097941241
USA	grlA_S80F__Ciprofloxacin	Point_mutations_ARGs	0.0345489443378119	0.0457746478873239	0.446861704109121
USA	grlA_S80Y__Ciprofloxacin	Point_mutations_ARGs	0.214971209213052	0.161971830985916	0.077742089178014
USA	grlB_D432V__Ciprofloxacin	Point_mutations_ARGs	0.00191938579654511	0.00352112676056338	1
USA	gyrA_E88K__Ciprofloxacin	Point_mutations_ARGs	0.0153550863723608	0.0105633802816901	0.755145963583512
USA	gyrA_S84L__Ciprofloxacin	Point_mutations_ARGs	0.236084452975048	0.183098591549296	0.0894707889492637
USA	gyrA_S85P__Ciprofloxacin	Point_mutations_ARGs	0.00575815738963532	0.0140845070422535	0.250448369914765
USA	ileS_V588F__Mupirocin	Point_mutations_ARGs	0.0115163147792706	0.00704225352112676	0.719355444004009
USA	rpoB_A477T__Rifampicin	Point_mutations_ARGs	0.00191938579654511	0	1
USA	rpoB_S464P__Rifampicin	Point_mutations_ARGs	0.00191938579654511	0	1
USA	rpoB_S486L__Rifampicin	Point_mutations_ARGs	0	0.00352112676056338	0.352795031055901
Spain	02-12-23-02	spa_type	0	0.005	1
Spain	02-16-02-16	spa_type	0	0.005	1
Spain	02-25-02-25	spa_type	0.00719424460431655	0.015	0.646944783778618
Spain	04-33-31-12-16-16-34-16-12-25-22-22-34	spa_type	0.00719424460431655	0	0.410029498525074
Spain	07-23-12-12-12-23-02-02-12-23	spa_type	0.00719424460431655	0	0.410029498525074
Spain	08-16-02-16-13-13-17-17-17-34-16-34	spa_type	0	0.005	1
Spain	09-02-16-34-17-51-34-34	spa_type	0	0.005	1
Spain	09-02-16-xx-13-17-34-452-34	spa_type	0	0.005	1
Spain	09-20-16-34-13-17-34-16-34-34	spa_type	0	0.005	1
Spain	11-19-12-21-17-34-24-204-22-25	spa_type	0.00719424460431655	0	0.410029498525074
Spain	14-12-34-34-12-12-23-20-23-20-23	spa_type	0	0.005	1
Spain	15-02-25-17-153-24	spa_type	0	0.01	0.514757989911155
Spain	15-12-16-02-16-02-25-02-24-24-24	spa_type	0	0.005	1
Spain	15-12-16-16-02-16-02-25-16-24	spa_type	0.00719424460431655	0	0.410029498525074
Spain	16-02-16-02	spa_type	0.00719424460431655	0	0.410029498525074
Spain	16-34-16	spa_type	0.00719424460431655	0	0.410029498525074
Spain	16-34-16-34	spa_type	0	0.005	1
Spain	16-34-34-17-34-16-16-34	spa_type	0	0.005	1
Spain	17-17-17	spa_type	0.0215827338129496	0	0.0680562718304132
Spain	17-17-17-17	spa_type	0	0.005	1
Spain	17-34-17-34-17	spa_type	0	0.005	1
Spain	17-34-34	spa_type	0.00719424460431655	0	0.410029498525074
Spain	20-17-20	spa_type	0	0.005	1
Spain	20-17-20-17	spa_type	0	0.005	1
Spain	24-24-24	spa_type	0.00719424460431655	0	0.410029498525074
Spain	25-02-25	spa_type	0.0431654676258993	0.01	0.0680143699301183
Spain	25-02-25-34-25	spa_type	0.00719424460431655	0	0.410029498525074
Spain	26-17-20-17-12-12-17	spa_type	0.0143884892086331	0	0.167408493480651
Spain	29-17-25-17-25-16-28	spa_type	0	0.005	1
Spain	29-17-31-29-17	spa_type	0	0.005	1
Spain	34-17-34-17	spa_type	0	0.01	0.514757989911155
Spain	34-34	spa_type	0.00719424460431655	0	0.410029498525074
Spain	34-34-13-17-34	spa_type	0.00719424460431655	0	0.410029498525074
Spain	34-34-16-34	spa_type	0.00719424460431655	0	0.410029498525074
Spain	34-34-17-34	spa_type	0.00719424460431655	0	0.410029498525074
Spain	50-50	spa_type	0.00719424460431655	0	0.410029498525074
Spain	t002	spa_type	0.0647482014388489	0.065	1
Spain	t005	spa_type	0.0287769784172662	0.02	0.720993787976377
Spain	t008	spa_type	0.0575539568345324	0.055	1
Spain	t012	spa_type	0.079136690647482	0.08	1
Spain	t015	spa_type	0.0215827338129496	0.015	0.692303338905817
Spain	t017	spa_type	0	0.005	1
Spain	t018	spa_type	0	0.015	0.272136984866733
Spain	t021	spa_type	0.00719424460431655	0.02	0.652214264617743
Spain	t024	spa_type	0	0.005	1
Spain	t026	spa_type	0	0.02	0.147201051896105
Spain	t034	spa_type	0	0.01	0.514757989911155
Spain	t040	spa_type	0.00719424460431655	0	0.410029498525074
Spain	t045	spa_type	0.00719424460431655	0	0.410029498525074
Spain	t056	spa_type	0.00719424460431655	0	0.410029498525074
Spain	t062	spa_type	0.00719424460431655	0.005	1
Spain	t065	spa_type	0	0.015	0.272136984866733
Spain	t067	spa_type	0.0287769784172662	0.06	0.205120527125752
Spain	t071	spa_type	0.0143884892086331	0	0.167408493480651
Spain	t081	spa_type	0.00719424460431655	0	0.410029498525074
Spain	t084	spa_type	0.0647482014388489	0.025	0.095128788345265
Spain	t091	spa_type	0.0143884892086331	0.005	0.570193649817448
Spain	t094	spa_type	0	0.005	1
Spain	t095	spa_type	0.00719424460431655	0	0.410029498525074
Spain	t10225	spa_type	0.00719424460431655	0	0.410029498525074
Spain	t1038	spa_type	0.00719424460431655	0	0.410029498525074
Spain	t105	spa_type	0	0.005	1
Spain	t1081	spa_type	0	0.015	0.272136984866733
Spain	t1107	spa_type	0.00719424460431655	0	0.410029498525074
Spain	t111	spa_type	0	0.005	1
Spain	t1149	spa_type	0.00719424460431655	0	0.410029498525074
Spain	t1184	spa_type	0.00719424460431655	0.02	0.652214264617743
Spain	t1202	spa_type	0.00719424460431655	0	0.410029498525074
Spain	t12215	spa_type	0	0.005	1
Spain	t1234	spa_type	0.00719424460431655	0	0.410029498525074
Spain	t1239	spa_type	0	0.005	1
Spain	t12434	spa_type	0	0.005	1
Spain	t1250	spa_type	0	0.005	1
Spain	t127	spa_type	0.00719424460431655	0	0.410029498525074
Spain	t1321	spa_type	0	0.005	1
Spain	t13255	spa_type	0	0.005	1
Spain	t13274	spa_type	0.00719424460431655	0	0.410029498525074
Spain	t135	spa_type	0.00719424460431655	0	0.410029498525074
Spain	t136	spa_type	0.00719424460431655	0	0.410029498525074
Spain	t13748	spa_type	0	0.005	1
Spain	t1406	spa_type	0.00719424460431655	0	0.410029498525074
Spain	t1451	spa_type	0.0503597122302158	0.065	0.645217196076404
Spain	t1456	spa_type	0.00719424460431655	0	0.410029498525074
Spain	t1476	spa_type	0	0.005	1
Spain	t148	spa_type	0.0215827338129496	0	0.0680562718304132
Spain	t1487	spa_type	0.00719424460431655	0	0.410029498525074
Spain	t1509	spa_type	0.00719424460431655	0	0.410029498525074
Spain	t15183	spa_type	0	0.005	1
Spain	t159	spa_type	0.00719424460431655	0	0.410029498525074
Spain	t1594	spa_type	0	0.005	1
Spain	t1597	spa_type	0	0.005	1
Spain	t16412	spa_type	0	0.005	1
Spain	t1654	spa_type	0	0.005	1
Spain	t166	spa_type	0.0143884892086331	0.01	1
Spain	t1710	spa_type	0.00719424460431655	0	0.410029498525074
Spain	t18469	spa_type	0	0.01	0.514757989911155
Spain	t18585	spa_type	0	0.005	1
Spain	t189	spa_type	0.00719424460431655	0.01	1
Spain	t190	spa_type	0.00719424460431655	0.005	1
Spain	t1908	spa_type	0	0.005	1
Spain	t19126	spa_type	0	0.005	1
Spain	t1985	spa_type	0.00719424460431655	0.005	1
Spain	t209	spa_type	0.0143884892086331	0.015	1
Spain	t2171	spa_type	0.00719424460431655	0	0.410029498525074
Spain	t223	spa_type	0.0215827338129496	0.03	0.742066764715321
Spain	t227	spa_type	0.0143884892086331	0	0.167408493480651
Spain	t2277	spa_type	0.00719424460431655	0	0.410029498525074
Spain	t230	spa_type	0.0215827338129496	0.03	0.742066764715321
Spain	t233	spa_type	0	0.005	1
Spain	t2371	spa_type	0	0.005	1
Spain	t242	spa_type	0	0.005	1
Spain	t2439	spa_type	0.0143884892086331	0	0.167408493480651
Spain	t2523	spa_type	0.0143884892086331	0	0.167408493480651
Spain	t267	spa_type	0	0.01	0.514757989911155
Spain	t272	spa_type	0	0.005	1
Spain	t275	spa_type	0.00719424460431655	0	0.410029498525074
Spain	t2849	spa_type	0	0.01	0.514757989911155
Spain	t2887	spa_type	0	0.005	1
Spain	t301	spa_type	0	0.005	1
Spain	t310	spa_type	0	0.005	1
Spain	t314	spa_type	0.00719424460431655	0	0.410029498525074
Spain	t316	spa_type	0	0.005	1
Spain	t321	spa_type	0.00719424460431655	0	0.410029498525074
Spain	t322	spa_type	0.00719424460431655	0	0.410029498525074
Spain	t3267	spa_type	0	0.005	1
Spain	t355	spa_type	0	0.02	0.147201051896105
Spain	t360	spa_type	0.00719424460431655	0	0.410029498525074
Spain	t3625	spa_type	0.00719424460431655	0	0.410029498525074
Spain	t379	spa_type	0	0.005	1
Spain	t393	spa_type	0.00719424460431655	0	0.410029498525074
Spain	t4171	spa_type	0	0.005	1
Spain	t4584	spa_type	0	0.005	1
Spain	t474	spa_type	0	0.005	1
Spain	t4746	spa_type	0.00719424460431655	0	0.410029498525074
Spain	t493	spa_type	0	0.005	1
Spain	t5248	spa_type	0	0.005	1
Spain	t539	spa_type	0	0.005	1
Spain	t548	spa_type	0	0.01	0.514757989911155
Spain	t571	spa_type	0	0.015	0.272136984866733
Spain	t583	spa_type	0	0.005	1
Spain	t5845	spa_type	0.00719424460431655	0	0.410029498525074
Spain	t591	spa_type	0.0143884892086331	0	0.167408493480651
Spain	t620	spa_type	0	0.01	0.514757989911155
Spain	t630	spa_type	0.00719424460431655	0.005	1
Spain	t645	spa_type	0.0143884892086331	0	0.167408493480651
Spain	t665	spa_type	0	0.005	1
Spain	t668	spa_type	0	0.005	1
Spain	t6684	spa_type	0.00719424460431655	0	0.410029498525074
Spain	t685	spa_type	0	0.01	0.514757989911155
Spain	t6873	spa_type	0.00719424460431655	0	0.410029498525074
Spain	t688	spa_type	0.00719424460431655	0.01	1
Spain	t699	spa_type	0.0143884892086331	0	0.167408493480651
Spain	t701	spa_type	0	0.005	1
Spain	t726	spa_type	0.00719424460431655	0	0.410029498525074
Spain	t732	spa_type	0.00719424460431655	0	0.410029498525074
Spain	t7540	spa_type	0.00719424460431655	0	0.410029498525074
Spain	t7785	spa_type	0	0.005	1
Spain	t779	spa_type	0.00719424460431655	0	0.410029498525074
Spain	t780	spa_type	0.00719424460431655	0	0.410029498525074
Spain	t790	spa_type	0	0.005	1
Spain	t812	spa_type	0	0.005	1
Spain	t840	spa_type	0.00719424460431655	0	0.410029498525074
Spain	t846	spa_type	0	0.005	1
Spain	t9023	spa_type	0.00719424460431655	0	0.410029498525074
Spain	t922	spa_type	0	0.005	1
Spain	t937	spa_type	0.00719424460431655	0.005	1
USA	04-12-21-12-17-20-17-12-17	spa_type	0.00191938579654511	0	1
USA	07-16-34-33-13-34	spa_type	0	0.00352112676056338	0.352795031055901
USA	07-23-34-13-12-12-23-02-12-23	spa_type	0.00191938579654511	0	1
USA	08-16-16-34-16-02-16-34-13-17-34-16-34	spa_type	0.00191938579654511	0	1
USA	08-20-17-12-12-17	spa_type	0.00191938579654511	0	1
USA	09-02-16-13-13-16-13-16-34	spa_type	0	0.00352112676056338	0.352795031055901
USA	09-02-16-13-13-17-34-17-34-16-16-34	spa_type	0.00191938579654511	0	1
USA	09-13-16-17-34-16-34	spa_type	0	0.00352112676056338	0.352795031055901
USA	09-34-13-13-16-34	spa_type	0.00191938579654511	0	1
USA	11-19-12-21-17-34-24-34-02-25	spa_type	0	0.00352112676056338	0.352795031055901
USA	11-19-12-21-17-34-24-34-22-65	spa_type	0.00191938579654511	0	1
USA	11-19-12-34-16	spa_type	0.00191938579654511	0	1
USA	11-19-21-17-34-24-34-22	spa_type	0	0.00352112676056338	0.352795031055901
USA	12-16-02-16-02-25-17-24-24	spa_type	0.00191938579654511	0	1
USA	14-12-21-12-17-20-17	spa_type	0.00191938579654511	0	1
USA	14-21-17-34-34-23	spa_type	0.00191938579654511	0	1
USA	15-12-16-83-02-24	spa_type	0	0.00352112676056338	0.352795031055901
USA	15-34-22-34	spa_type	0.00191938579654511	0	1
USA	16-16-34-16-34-16-34	spa_type	0.00191938579654511	0	1
USA	17-12-17-17-16	spa_type	0.00191938579654511	0	1
USA	17-20-17-20-17	spa_type	0	0.00352112676056338	0.352795031055901
USA	17-25-17-24	spa_type	0.00191938579654511	0	1
USA	20-17-12-17-16	spa_type	0.00383877159309021	0	0.542770618954915
USA	20-17-12-17-17-16	spa_type	0.00191938579654511	0	1
USA	23-05-17-25-16-28	spa_type	0.00191938579654511	0	1
USA	23-17-34-17-13-17-17	spa_type	0.00191938579654511	0	1
USA	23-17-34-17-16	spa_type	0.00383877159309021	0	0.542770618954915
USA	23-17-34-17-20-17-12	spa_type	0.00191938579654511	0	1
USA	23-17-34-17-20-17-12-17-17	spa_type	0.00191938579654511	0	1
USA	24-24-24-24	spa_type	0	0.00352112676056338	0.352795031055901
USA	26-23-17-16-16-16	spa_type	0.00191938579654511	0	1
USA	26-23-23-17-13-17-20-17-12-16	spa_type	0.00383877159309021	0	0.542770618954915
USA	34-16-34	spa_type	0.00191938579654511	0	1
USA	34-24-34-24-34	spa_type	0	0.00352112676056338	0.352795031055901
USA	699-19-12-34-16	spa_type	0.00191938579654511	0	1
USA	t002	spa_type	0.128598848368522	0.0985915492957746	0.252787274878899
USA	t003	spa_type	0.00191938579654511	0.00352112676056338	1
USA	t004	spa_type	0.00383877159309021	0	0.542770618954915
USA	t008	spa_type	0.178502879078695	0.179577464788732	1
USA	t010	spa_type	0.00383877159309021	0.00704225352112676	0.616782870481183
USA	t012	spa_type	0.0441458733205374	0.0176056338028169	0.0680462745083405
USA	t015	spa_type	0.00383877159309021	0	0.542770618954915
USA	t018	spa_type	0.00383877159309021	0.00704225352112676	0.616782870481183
USA	t021	spa_type	0.00767754318618042	0	0.303342270325619
USA	t024	spa_type	0.00767754318618042	0.0352112676056338	0.00816294769657945
USA	t026	spa_type	0.00767754318618042	0.00352112676056338	0.661515456760845
USA	t029	spa_type	0.00191938579654511	0	1
USA	t034	spa_type	0.00383877159309021	0	0.542770618954915
USA	t045	spa_type	0.00767754318618042	0.00704225352112676	1
USA	t056	spa_type	0.00383877159309021	0.00352112676056338	1
USA	t061	spa_type	0.00191938579654511	0	1
USA	t062	spa_type	0.00575815738963532	0	0.555866852783105
USA	t065	spa_type	0.0115163147792706	0.00704225352112676	0.719355444004009
USA	t067	spa_type	0.00383877159309021	0	0.542770618954915
USA	t068	spa_type	0.00191938579654511	0.00352112676056338	1
USA	t078	spa_type	0.00191938579654511	0	1
USA	t081	spa_type	0.00191938579654511	0	1
USA	t084	spa_type	0.0153550863723608	0.028169014084507	0.289545337981295
USA	t088	spa_type	0	0.0140845070422535	0.0152798243254634
USA	t091	spa_type	0.00383877159309021	0	0.542770618954915
USA	t094	spa_type	0.00191938579654511	0	1
USA	t096	spa_type	0.00191938579654511	0	1
USA	t100	spa_type	0	0.00352112676056338	0.352795031055901
USA	t10275	spa_type	0	0.00352112676056338	0.352795031055901
USA	t1062	spa_type	0.00191938579654511	0	1
USA	t10713	spa_type	0.00191938579654511	0	1
USA	t1080	spa_type	0.00191938579654511	0	1
USA	t1094	spa_type	0.00191938579654511	0	1
USA	t111	spa_type	0.00383877159309021	0	0.542770618954915
USA	t1141	spa_type	0.00191938579654511	0	1
USA	t1170	spa_type	0.00191938579654511	0	1
USA	t118	spa_type	0	0.00352112676056338	0.352795031055901
USA	t1188	spa_type	0.00191938579654511	0	1
USA	t1200	spa_type	0.00383877159309021	0	0.542770618954915
USA	t121	spa_type	0.00191938579654511	0	1
USA	t122	spa_type	0.00191938579654511	0.00352112676056338	1
USA	t1236	spa_type	0	0.00352112676056338	0.352795031055901
USA	t126	spa_type	0.00383877159309021	0.00704225352112676	0.616782870481183
USA	t127	spa_type	0.00767754318618042	0.00352112676056338	0.661515456760845
USA	t128	spa_type	0.00383877159309021	0	0.542770618954915
USA	t12980	spa_type	0.00191938579654511	0	1
USA	t1305	spa_type	0.00383877159309021	0.00352112676056338	1
USA	t1306	spa_type	0.00191938579654511	0	1
USA	t131	spa_type	0	0.00352112676056338	0.352795031055901
USA	t132	spa_type	0.00191938579654511	0	1
USA	t13311	spa_type	0	0.00352112676056338	0.352795031055901
USA	t1337	spa_type	0	0.00352112676056338	0.352795031055901
USA	t1340	spa_type	0.00383877159309021	0	0.542770618954915
USA	t1354	spa_type	0.00191938579654511	0.00352112676056338	1
USA	t1399	spa_type	0.00191938579654511	0.00704225352112676	0.28532095676718
USA	t14027	spa_type	0.00191938579654511	0	1
USA	t1414	spa_type	0.00191938579654511	0	1
USA	t14225	spa_type	0.00191938579654511	0	1
USA	t1451	spa_type	0.00959692898272553	0.0105633802816901	1
USA	t148	spa_type	0.036468330134357	0.0352112676056338	1
USA	t1492	spa_type	0.00191938579654511	0	1
USA	t15189	spa_type	0	0.00352112676056338	0.352795031055901
USA	t1577	spa_type	0	0.00352112676056338	0.352795031055901
USA	t159	spa_type	0.00191938579654511	0	1
USA	t160	spa_type	0.00575815738963532	0	0.555866852783105
USA	t1642	spa_type	0	0.00352112676056338	0.352795031055901
USA	t1646	spa_type	0.00191938579654511	0	1
USA	t167	spa_type	0	0.00352112676056338	0.352795031055901
USA	t1705	spa_type	0.00191938579654511	0	1
USA	t1749	spa_type	0.00191938579654511	0	1
USA	t1767	spa_type	0.00383877159309021	0	0.542770618954915
USA	t177	spa_type	0.00383877159309021	0	0.542770618954915
USA	t17749	spa_type	0.00191938579654511	0	1
USA	t179	spa_type	0.00767754318618042	0	0.303342270325619
USA	t1815	spa_type	0.00191938579654511	0.00352112676056338	1
USA	t1818	spa_type	0.00383877159309021	0	0.542770618954915
USA	t1883	spa_type	0.00191938579654511	0	1
USA	t189	spa_type	0.017274472168906	0.028169014084507	0.314043295341763
USA	t1892	spa_type	0.017274472168906	0.00704225352112676	0.344830392915281
USA	t190	spa_type	0.00575815738963532	0	0.555866852783105
USA	t1908	spa_type	0	0.00352112676056338	0.352795031055901
USA	t1910	spa_type	0.00191938579654511	0	1
USA	t19144	spa_type	0	0.00352112676056338	0.352795031055901
USA	t1943	spa_type	0.00191938579654511	0	1
USA	t1984	spa_type	0	0.00352112676056338	0.352795031055901
USA	t20155	spa_type	0	0.00352112676056338	0.352795031055901
USA	t2031	spa_type	0.00383877159309021	0	0.542770618954915
USA	t2078	spa_type	0.00191938579654511	0.00352112676056338	1
USA	t209	spa_type	0.00191938579654511	0.00704225352112676	0.28532095676718
USA	t211	spa_type	0.00191938579654511	0.00352112676056338	1
USA	t2143	spa_type	0.00191938579654511	0	1
USA	t216	spa_type	0.0191938579654511	0.0211267605633803	1
USA	t223	spa_type	0.00191938579654511	0	1
USA	t224	spa_type	0.00191938579654511	0	1
USA	t228	spa_type	0.00191938579654511	0	1
USA	t2339	spa_type	0	0.00352112676056338	0.352795031055901
USA	t238	spa_type	0.00191938579654511	0	1
USA	t242	spa_type	0	0.00352112676056338	0.352795031055901
USA	t2524	spa_type	0.00191938579654511	0	1
USA	t266	spa_type	0.00191938579654511	0.00352112676056338	1
USA	t267	spa_type	0.0153550863723608	0.028169014084507	0.289545337981295
USA	t275	spa_type	0	0.00352112676056338	0.352795031055901
USA	t279	spa_type	0.00383877159309021	0.00352112676056338	1
USA	t2802	spa_type	0.00191938579654511	0	1
USA	t282	spa_type	0.00575815738963532	0	0.555866852783105
USA	t284	spa_type	0	0.00352112676056338	0.352795031055901
USA	t2848	spa_type	0.00191938579654511	0	1
USA	t289	spa_type	0.00191938579654511	0	1
USA	t2930	spa_type	0.00191938579654511	0	1
USA	t2940	spa_type	0.00191938579654511	0	1
USA	t3008	spa_type	0	0.00352112676056338	0.352795031055901
USA	t3022	spa_type	0.00191938579654511	0	1
USA	t304	spa_type	0.00191938579654511	0.00352112676056338	1
USA	t306	spa_type	0.00383877159309021	0.0105633802816901	0.351736316481902
USA	t3092	spa_type	0	0.00352112676056338	0.352795031055901
USA	t3103	spa_type	0	0.00352112676056338	0.352795031055901
USA	t316	spa_type	0	0.00352112676056338	0.352795031055901
USA	t3169	spa_type	0.00383877159309021	0	0.542770618954915
USA	t3209	spa_type	0.00191938579654511	0	1
USA	t3230	spa_type	0	0.00352112676056338	0.352795031055901
USA	t324	spa_type	0	0.00352112676056338	0.352795031055901
USA	t3240	spa_type	0.00191938579654511	0	1
USA	t331	spa_type	0	0.00352112676056338	0.352795031055901
USA	t334	spa_type	0.017274472168906	0.0176056338028169	1
USA	t335	spa_type	0.00191938579654511	0	1
USA	t338	spa_type	0.0134357005758157	0.0246478873239437	0.266618754743476
USA	t3385	spa_type	0.00191938579654511	0	1
USA	t346	spa_type	0.00383877159309021	0.0105633802816901	0.351736316481902
USA	t3503	spa_type	0	0.00352112676056338	0.352795031055901
USA	t359	spa_type	0.00959692898272553	0.0246478873239437	0.126034021593256
USA	t362	spa_type	0.00959692898272553	0.00704225352112676	1
USA	t363	spa_type	0.00383877159309021	0.00704225352112676	0.616782870481183
USA	t364	spa_type	0	0.00352112676056338	0.352795031055901
USA	t3729	spa_type	0.00191938579654511	0	1
USA	t3732	spa_type	0	0.00352112676056338	0.352795031055901
USA	t3736	spa_type	0.00383877159309021	0	0.542770618954915
USA	t376	spa_type	0.00191938579654511	0	1
USA	t3802	spa_type	0.00191938579654511	0	1
USA	t385	spa_type	0.00191938579654511	0	1
USA	t396	spa_type	0.00191938579654511	0	1
USA	t3992	spa_type	0.00191938579654511	0	1
USA	t4038	spa_type	0.00191938579654511	0.00352112676056338	1
USA	t4087	spa_type	0.00191938579654511	0	1
USA	t4146	spa_type	0	0.00352112676056338	0.352795031055901
USA	t4214	spa_type	0	0.00352112676056338	0.352795031055901
USA	t437	spa_type	0.00191938579654511	0	1
USA	t4371	spa_type	0	0.00352112676056338	0.352795031055901
USA	t4407	spa_type	0	0.00352112676056338	0.352795031055901
USA	t442	spa_type	0.00191938579654511	0.00352112676056338	1
USA	t450	spa_type	0.00191938579654511	0	1
USA	t4539	spa_type	0.00191938579654511	0	1
USA	t4562	spa_type	0	0.00352112676056338	0.352795031055901
USA	t4600	spa_type	0.00191938579654511	0	1
USA	t4753	spa_type	0	0.00704225352112676	0.124180340533358
USA	t4793	spa_type	0.00191938579654511	0	1
USA	t4856	spa_type	0.00383877159309021	0	0.542770618954915
USA	t502	spa_type	0.00191938579654511	0	1
USA	t518	spa_type	0.00191938579654511	0	1
USA	t519	spa_type	0	0.00352112676056338	0.352795031055901
USA	t521	spa_type	0.00191938579654511	0	1
USA	t529	spa_type	0.00191938579654511	0	1
USA	t5295	spa_type	0.00191938579654511	0	1
USA	t535	spa_type	0.00191938579654511	0.00352112676056338	1
USA	t543	spa_type	0.00191938579654511	0.00352112676056338	1
USA	t548	spa_type	0.0115163147792706	0.00704225352112676	0.719355444004009
USA	t5497	spa_type	0	0.00352112676056338	0.352795031055901
USA	t5580	spa_type	0.00191938579654511	0	1
USA	t571	spa_type	0.00575815738963532	0.00704225352112676	1
USA	t574	spa_type	0	0.00704225352112676	0.124180340533358
USA	t5821	spa_type	0.00191938579654511	0	1
USA	t596	spa_type	0	0.00704225352112676	0.124180340533358
USA	t631	spa_type	0.00191938579654511	0	1
USA	t6365	spa_type	0	0.00352112676056338	0.352795031055901
USA	t644	spa_type	0	0.00352112676056338	0.352795031055901
USA	t645	spa_type	0.00191938579654511	0	1
USA	t648	spa_type	0	0.00352112676056338	0.352795031055901
USA	t660	spa_type	0.00191938579654511	0	1
USA	t6608	spa_type	0	0.00352112676056338	0.352795031055901
USA	t662	spa_type	0	0.00352112676056338	0.352795031055901
USA	t665	spa_type	0.00191938579654511	0	1
USA	t6684	spa_type	0.00191938579654511	0	1
USA	t686	spa_type	0.00767754318618042	0	0.303342270325619
USA	t688	spa_type	0.00575815738963532	0	0.555866852783105
USA	t693	spa_type	0	0.00352112676056338	0.352795031055901
USA	t701	spa_type	0.00383877159309021	0.00352112676056338	1
USA	t706	spa_type	0	0.00352112676056338	0.352795031055901
USA	t711	spa_type	0.00191938579654511	0	1
USA	t715	spa_type	0.00191938579654511	0.00352112676056338	1
USA	t723	spa_type	0	0.00352112676056338	0.352795031055901
USA	t728	spa_type	0.00383877159309021	0.00704225352112676	0.616782870481183
USA	t7600	spa_type	0	0.00352112676056338	0.352795031055901
USA	t7713	spa_type	0	0.00352112676056338	0.352795031055901
USA	t774	spa_type	0.00191938579654511	0.00352112676056338	1
USA	t777	spa_type	0.00191938579654511	0	1
USA	t779	spa_type	0.00191938579654511	0	1
USA	t793	spa_type	0	0.00704225352112676	0.124180340533358
USA	t7954	spa_type	0.00191938579654511	0	1
USA	t803	spa_type	0.00191938579654511	0	1
USA	t8075	spa_type	0.00191938579654511	0	1
USA	t840	spa_type	0.00767754318618042	0	0.303342270325619
USA	t844	spa_type	0	0.00352112676056338	0.352795031055901
USA	t8485	spa_type	0	0.00352112676056338	0.352795031055901
USA	t8498	spa_type	0.00191938579654511	0	1
USA	t8522	spa_type	0.00191938579654511	0	1
USA	t8572	spa_type	0.00191938579654511	0	1
USA	t865	spa_type	0	0.00352112676056338	0.352795031055901
USA	t880	spa_type	0.00191938579654511	0	1
USA	t884	spa_type	0.00767754318618042	0	0.303342270325619
USA	t9001	spa_type	0.00191938579654511	0	1
USA	t9035	spa_type	0.00191938579654511	0	1
USA	t9110	spa_type	0.00191938579654511	0	1
USA	t9184	spa_type	0.00191938579654511	0	1
USA	t922	spa_type	0.00575815738963532	0.0140845070422535	0.250448369914765
USA	t930	spa_type	0	0.00352112676056338	0.352795031055901
USA	t936	spa_type	0	0.00352112676056338	0.352795031055901
USA	t937	spa_type	0.00191938579654511	0	1
USA	t955	spa_type	0.00191938579654511	0	1
USA	t967	spa_type	0.00191938579654511	0	1
USA	t9714	spa_type	0.00191938579654511	0	1
USA	t9734	spa_type	0	0.00352112676056338	0.352795031055901
USA	t975	spa_type	0.00191938579654511	0	1
USA	t9835	spa_type	0.00959692898272553	0.00704225352112676	1
Spain	1	ST	0.00719424460431655	0.005	1
Spain	5	ST	0.107913669064748	0.105	1
Spain	6	ST	0.00719424460431655	0.01	1
Spain	7	ST	0.0215827338129496	0.005	0.309239794349469
Spain	8	ST	0.0647482014388489	0.07	1
Spain	15	ST	0.0575539568345324	0.03	0.268838121599107
Spain	22	ST	0.0575539568345324	0.075	0.661970012005199
Spain	25	ST	0.0143884892086331	0.005	0.570193649817448
Spain	26	ST	0.0215827338129496	0	0.0680562718304132
Spain	30	ST	0.115107913669065	0.15	0.421218555181116
Spain	34	ST	0.0359712230215827	0.01	0.127733899923325
Spain	45	ST	0.0935251798561151	0.105	0.854593904865173
Spain	59	ST	0	0.005	1
Spain	72	ST	0.0143884892086331	0.01	1
Spain	81	ST	0	0.005	1
Spain	97	ST	0.00719424460431655	0.01	1
Spain	106	ST	0.00719424460431655	0	0.410029498525074
Spain	109	ST	0.0143884892086331	0.01	1
Spain	121	ST	0.0359712230215827	0.015	0.280435788952035
Spain	125	ST	0.0287769784172662	0.05	0.413365475004695
Spain	146	ST	0	0.01	0.514757989911155
Spain	152	ST	0	0.015	0.272136984866733
Spain	182	ST	0	0.005	1
Spain	188	ST	0.00719424460431655	0.01	1
Spain	291	ST	0.0143884892086331	0.005	0.570193649817448
Spain	398	ST	0.079136690647482	0.095	0.699506527665416
Spain	508	ST	0	0.005	1
Spain	582	ST	0.0143884892086331	0	0.167408493480651
Spain	737	ST	0	0.01	0.514757989911155
Spain	944	ST	0.00719424460431655	0	0.410029498525074
Spain	1021	ST	0.00719424460431655	0	0.410029498525074
Spain	1155	ST	0	0.005	1
Spain	1232	ST	0	0.01	0.514757989911155
Spain	1749	ST	0	0.01	0.514757989911155
Spain	1842	ST	0	0.005	1
Spain	2126	ST	0.00719424460431655	0	0.410029498525074
Spain	2625	ST	0	0.005	1
Spain	2628	ST	0.00719424460431655	0	0.410029498525074
Spain	2867	ST	0	0.005	1
Spain	2897	ST	0	0.005	1
Spain	2904	ST	0	0.005	1
Spain	4080	ST	0	0.005	1
Spain	5012	ST	0	0.005	1
Spain	6071	ST	0.00719424460431655	0	0.410029498525074
Spain	6176	ST	0	0.005	1
Spain	7352	ST	0	0.005	1
Spain	9908	ST	0.00719424460431655	0	0.410029498525074
Spain	9939	ST	0.0143884892086331	0	0.167408493480651
Spain	9941	ST	0.00719424460431655	0	0.410029498525074
Spain	9942	ST	0.00719424460431655	0	0.410029498525074
Spain	9943	ST	0	0.005	1
Spain	9944	ST	0.00719424460431655	0	0.410029498525074
Spain	9945	ST	0.00719424460431655	0	0.410029498525074
Spain	9946	ST	0.00719424460431655	0	0.410029498525074
Spain	9947	ST	0	0.005	1
Spain	9948	ST	0.00719424460431655	0	0.410029498525074
Spain	9949	ST	0	0.005	1
Spain	9950	ST	0	0.01	0.514757989911155
Spain	9952	ST	0	0.005	1
Spain	9953	ST	0	0.005	1
Spain	9966	ST	0	0.005	1
Spain	9967	ST	0	0.005	1
Spain	9968	ST	0.0287769784172662	0	0.027546586217072
Spain	9969	ST	0.00719424460431655	0	0.410029498525074
Spain	9970	ST	0.00719424460431655	0	0.410029498525074
Spain	9971	ST	0	0.005	1
Spain	9972	ST	0	0.005	1
Spain	9973	ST	0.00719424460431655	0.005	1
Spain	9974	ST	0	0.005	1
Spain	9975	ST	0.00719424460431655	0	0.410029498525074
Spain	9976	ST	0.00719424460431655	0	0.410029498525074
Spain	9998	ST	0	0.005	1
Spain	9999	ST	0	0.005	1
Spain	10000	ST	0	0.005	1
Spain	10001	ST	0	0.005	1
Spain	10002	ST	0	0.005	1
USA	1	ST	0.0191938579654511	0.0140845070422535	0.78007376211578
USA	5	ST	0.157389635316699	0.130281690140845	0.349737140095925
USA	6	ST	0.0115163147792706	0.0140845070422535	0.74809581500989
USA	7	ST	0.00383877159309021	0	0.542770618954915
USA	8	ST	0.255278310940499	0.288732394366197	0.317776686564298
USA	9	ST	0	0.00352112676056338	0.352795031055901
USA	12	ST	0.00575815738963532	0	0.555866852783105
USA	15	ST	0.0345489443378119	0.0422535211267606	0.565688126569297
USA	20	ST	0.00191938579654511	0.00352112676056338	1
USA	22	ST	0.00191938579654511	0	1
USA	25	ST	0.00959692898272553	0.00352112676056338	0.671246887378971
USA	30	ST	0.0921305182341651	0.073943661971831	0.430320112172057
USA	34	ST	0.00767754318618042	0	0.303342270325619
USA	39	ST	0.00191938579654511	0.00352112676056338	1
USA	45	ST	0.0575815738963532	0.0457746478873239	0.516387537073589
USA	50	ST	0.00191938579654511	0.00704225352112676	0.28532095676718
USA	59	ST	0.0191938579654511	0.00704225352112676	0.231112016703826
USA	72	ST	0.0518234165067179	0.0422535211267606	0.609406599463806
USA	81	ST	0.00191938579654511	0.00352112676056338	1
USA	87	ST	0.0115163147792706	0.0176056338028169	0.531204727430355
USA	88	ST	0.00191938579654511	0	1
USA	97	ST	0.0345489443378119	0.0704225352112676	0.0353594829047399
USA	101	ST	0.00191938579654511	0.00704225352112676	0.28532095676718
USA	105	ST	0.0518234165067179	0.0422535211267606	0.609406599463806
USA	106	ST	0.00383877159309021	0	0.542770618954915
USA	109	ST	0.00575815738963532	0.00352112676056338	1
USA	121	ST	0.00383877159309021	0.00352112676056338	1
USA	182	ST	0	0.00352112676056338	0.352795031055901
USA	188	ST	0.017274472168906	0.028169014084507	0.314043295341763
USA	231	ST	0.00575815738963532	0	0.555866852783105
USA	256	ST	0.00575815738963532	0.00352112676056338	1
USA	291	ST	0.00191938579654511	0	1
USA	333	ST	0	0.00352112676056338	0.352795031055901
USA	398	ST	0.0211132437619962	0.0176056338028169	0.7989020580948
USA	508	ST	0.00191938579654511	0	1
USA	582	ST	0.00383877159309021	0.00704225352112676	0.616782870481183
USA	632	ST	0.00191938579654511	0	1
USA	672	ST	0.00191938579654511	0	1
USA	789	ST	0.00191938579654511	0	1
USA	840	ST	0	0.00704225352112676	0.124180340533358
USA	1159	ST	0.00191938579654511	0	1
USA	1181	ST	0.00767754318618042	0.00704225352112676	1
USA	1472	ST	0.00191938579654511	0	1
USA	1478	ST	0.00191938579654511	0	1
USA	1635	ST	0	0.00352112676056338	0.352795031055901
USA	1750	ST	0.00383877159309021	0	0.542770618954915
USA	1776	ST	0.00191938579654511	0	1
USA	1810	ST	0	0.00352112676056338	0.352795031055901
USA	1866	ST	0	0.00352112676056338	0.352795031055901
USA	1892	ST	0.00191938579654511	0	1
USA	1970	ST	0.00383877159309021	0	0.542770618954915
USA	2021	ST	0	0.00704225352112676	0.124180340533358
USA	2253	ST	0.00191938579654511	0	1
USA	3548	ST	0	0.00352112676056338	0.352795031055901
USA	3724	ST	0.00191938579654511	0	1
USA	4092	ST	0	0.00352112676056338	0.352795031055901
USA	4730	ST	0	0.00352112676056338	0.352795031055901
USA	6400	ST	0.00191938579654511	0	1
USA	6401	ST	0.00191938579654511	0	1
USA	6402	ST	0.00191938579654511	0.00352112676056338	1
USA	6403	ST	0.00191938579654511	0	1
USA	6404	ST	0.00191938579654511	0	1
USA	6407	ST	0.00191938579654511	0	1
USA	6408	ST	0.00191938579654511	0	1
USA	6409	ST	0.00191938579654511	0	1
USA	6410	ST	0.00191938579654511	0	1
USA	6411	ST	0.00191938579654511	0	1
USA	6412	ST	0.00191938579654511	0	1
USA	6413	ST	0.00191938579654511	0	1
USA	6414	ST	0.00191938579654511	0	1
USA	6415	ST	0.00191938579654511	0	1
USA	6416	ST	0.00191938579654511	0	1
USA	6964	ST	0.00191938579654511	0	1
USA	7771	ST	0.00191938579654511	0	1
USA	8567	ST	0	0.00352112676056338	0.352795031055901
USA	8568	ST	0.00191938579654511	0	1
USA	8569	ST	0	0.00352112676056338	0.352795031055901
USA	8579	ST	0	0.00352112676056338	0.352795031055901
USA	8580	ST	0	0.00352112676056338	0.352795031055901
USA	8581	ST	0	0.00352112676056338	0.352795031055901
USA	8582	ST	0	0.00352112676056338	0.352795031055901
USA	8583	ST	0.00191938579654511	0	1
USA	8584	ST	0.00191938579654511	0	1
USA	8585	ST	0.00191938579654511	0	1
USA	8586	ST	0.00191938579654511	0	1
USA	8587	ST	0.00191938579654511	0	1
USA	8588	ST	0.00191938579654511	0	1
USA	8589	ST	0.00191938579654511	0	1
USA	8590	ST	0.00191938579654511	0	1
USA	8591	ST	0.00191938579654511	0	1
USA	8592	ST	0.00191938579654511	0	1
USA	8593	ST	0.00191938579654511	0	1
USA	8594	ST	0.00191938579654511	0	1
USA	8595	ST	0	0.00352112676056338	0.352795031055901
USA	8596	ST	0	0.00704225352112676	0.124180340533358
USA	8597	ST	0	0.00352112676056338	0.352795031055901
USA	8598	ST	0	0.00352112676056338	0.352795031055901
USA	8599	ST	0	0.00352112676056338	0.352795031055901
USA	8600	ST	0	0.00352112676056338	0.352795031055901
USA	8601	ST	0	0.00352112676056338	0.352795031055901
USA	8602	ST	0	0.00352112676056338	0.352795031055901
USA	8603	ST	0	0.00352112676056338	0.352795031055901
USA	8604	ST	0	0.00352112676056338	0.352795031055901
Spain	adsA	VFs	1	1	1
Spain	aur	VFs	1	1	1
Spain	cap8A	VFs	1	0.995	1
Spain	cap8B	VFs	1	1	1
Spain	cap8C	VFs	1	1	1
Spain	cap8D	VFs	1	1	1
Spain	cap8E	VFs	1	1	1
Spain	cap8F	VFs	1	1	1
Spain	cap8G	VFs	1	0.995	1
Spain	cap8H	VFs	0.503597122302158	0.445	0.31980195301701
Spain	cap8I	VFs	0.517985611510791	0.445	0.223837875062713
Spain	cap8J	VFs	0.517985611510791	0.445	0.223837875062713
Spain	cap8K	VFs	0.517985611510791	0.445	0.223837875062713
Spain	cap8L	VFs	1	1	1
Spain	cap8M	VFs	1	1	1
Spain	cap8N	VFs	1	1	1
Spain	cap8O	VFs	1	1	1
Spain	cap8P	VFs	1	1	1
Spain	chp	VFs	0.719424460431655	0.74	0.709328201498565
Spain	clfA	VFs	0.769784172661871	0.925	0.0000900141757431179
Spain	clfB	VFs	0.539568345323741	0.785	2.92726e+08
Spain	cna	VFs	0.136690647482014	0.175	0.368909261148192
Spain	coa	VFs	0.539568345323741	0.54	1
Spain	ebp	VFs	0.949640287769784	0.955	0.801367534806678
Spain	esaA	VFs	0.97841726618705	0.995	0.309239794349469
Spain	esaB	VFs	0.97841726618705	0.995	0.309239794349469
Spain	esaC	VFs	0.553956834532374	0.545	0.911840239668932
Spain	essA	VFs	0.97841726618705	0.995	0.309239794349469
Spain	essB	VFs	0.97841726618705	0.995	0.309239794349469
Spain	essC	VFs	0.647482014388489	0.585	0.259279848486371
Spain	esxA	VFs	0.971223021582734	0.985	0.45107408468263
Spain	esxB	VFs	0.553956834532374	0.545	0.911840239668932
Spain	eta	VFs	0.0215827338129496	0.02	1
Spain	etb	VFs	0.00719424460431655	0.01	1
Spain	fnbA	VFs	0.733812949640288	0.755	0.704015886485188
Spain	fnbB	VFs	0.589928057553957	0.645	0.308089499717729
Spain	geh	VFs	1	1	1
Spain	hlb	VFs	1	1	1
Spain	hld	VFs	1	1	1
Spain	hlgA	VFs	1	1	1
Spain	hlgB	VFs	1	1	1
Spain	hlgC	VFs	1	1	1
Spain	hly/hla	VFs	1	0.995	1
Spain	hysA	VFs	0.992805755395684	1	0.410029498525074
Spain	icaA	VFs	1	1	1
Spain	icaB	VFs	1	1	1
Spain	icaC	VFs	1	1	1
Spain	icaD	VFs	1	1	1
Spain	icaR	VFs	1	1	1
Spain	isdA	VFs	1	1	1
Spain	isdB	VFs	0.992805755395684	1	0.410029498525074
Spain	isdC	VFs	1	1	1
Spain	isdD	VFs	1	1	1
Spain	isdE	VFs	1	1	1
Spain	isdF	VFs	1	1	1
Spain	isdG	VFs	1	1	1
Spain	lip	VFs	0.992805755395684	1	0.410029498525074
Spain	lukF-PV	VFs	0.539568345323741	0.42	0.0355374292461059
Spain	lukS-PV	VFs	0.0431654676258993	0.025	0.36827941829778
Spain	map	VFs	0.942446043165468	0.93	0.823238236512204
Spain	sak	VFs	0.741007194244604	0.775	0.517935997779503
Spain	sbi	VFs	1	0.99	0.514757989911155
Spain	scn	VFs	0.906474820143885	0.925	0.553328024449537
Spain	sdrC	VFs	0.913669064748201	0.925	0.68999693441205
Spain	sdrD	VFs	0.546762589928058	0.53	0.824856645036666
Spain	sdrE	VFs	0.920863309352518	0.845	0.0440211883292604
Spain	sea	VFs	0.287769784172662	0.325	0.476629247636313
Spain	seb	VFs	0.0575539568345324	0.035	0.421746160886048
Spain	sec	VFs	0.100719424460432	0.1	1
Spain	sed	VFs	0.0431654676258993	0.025	0.36827941829778
Spain	seh	VFs	0.0719424460431655	0.03	0.115506830142333
Spain	selk	VFs	0.0359712230215827	0.025	0.745974844037816
Spain	sell	VFs	0.100719424460432	0.1	1
Spain	selq	VFs	0.0359712230215827	0.025	0.745974844037816
Spain	spa	VFs	0.669064748201439	0.8	0.00768257536871294
Spain	srtB	VFs	1	0.995	1
Spain	sspA	VFs	1	1	1
Spain	sspB	VFs	1	1	1
Spain	sspC	VFs	1	1	1
Spain	tsst-1	VFs	0.165467625899281	0.165	1
Spain	vWbp	VFs	0.474820143884892	0.48	1
USA	adsA	VFs	1	1	1
USA	aur	VFs	1	1	1
USA	cap8A	VFs	1	1	1
USA	cap8B	VFs	1	1	1
USA	cap8C	VFs	0.998080614203455	1	1
USA	cap8D	VFs	1	1	1
USA	cap8E	VFs	1	1	1
USA	cap8F	VFs	0.998080614203455	1	1
USA	cap8G	VFs	1	1	1
USA	cap8H	VFs	0.362763915547025	0.327464788732394	0.353596338496541
USA	cap8I	VFs	0.36084452975048	0.327464788732394	0.354094395269578
USA	cap8J	VFs	0.362763915547025	0.327464788732394	0.353596338496541
USA	cap8K	VFs	0.362763915547025	0.327464788732394	0.353596338496541
USA	cap8L	VFs	1	1	1
USA	cap8M	VFs	0.998080614203455	1	1
USA	cap8N	VFs	1	1	1
USA	cap8O	VFs	1	1	1
USA	cap8P	VFs	1	1	1
USA	chp	VFs	0.750479846449136	0.690140845070423	0.0683539536367774
USA	clfA	VFs	0.946257197696737	0.98943661971831	0.00172346103688123
USA	clfB	VFs	0.953934740882918	0.982394366197183	0.0465416694753438
USA	cna	VFs	0.0921305182341651	0.137323943661972	0.0570630302125222
USA	coa	VFs	0.406909788867562	0.461267605633803	0.156416546189739
USA	ebp	VFs	0.984644913627639	0.985915492957747	1
USA	esaA	VFs	0.998080614203455	0.992957746478873	0.28532095676718
USA	esaB	VFs	1	0.992957746478873	0.124180340533358
USA	esaC	VFs	0.761996161228407	0.77112676056338	0.794598371926913
USA	essA	VFs	1	0.98943661971831	0.043610032416447
USA	essB	VFs	0.998080614203455	0.992957746478873	0.28532095676718
USA	essC	VFs	0.81190019193858	0.848591549295775	0.207775987600303
USA	esxA	VFs	1	0.992957746478873	0.124180340533358
USA	esxB	VFs	0.761996161228407	0.77112676056338	0.794598371926913
USA	eta	VFs	0.00767754318618042	0.00704225352112676	1
USA	etb	VFs	0.00383877159309021	0.00352112676056338	1
USA	fnbA	VFs	0.836852207293666	0.883802816901409	0.0767283666229008
USA	fnbB	VFs	0.81190019193858	0.859154929577465	0.0965411127641687
USA	geh	VFs	1	1	1
USA	hlb	VFs	0.998080614203455	1	1
USA	hld	VFs	1	0.996478873239437	0.352795031055901
USA	hlgA	VFs	0.99616122840691	1	0.542770618954915
USA	hlgB	VFs	1	1	1
USA	hlgC	VFs	0.998080614203455	1	1
USA	hly/hla	VFs	0.998080614203455	0.992957746478873	0.28532095676718
USA	hysA	VFs	1	0.996478873239437	0.352795031055901
USA	icaA	VFs	1	1	1
USA	icaB	VFs	1	0.996478873239437	0.352795031055901
USA	icaC	VFs	1	1	1
USA	icaD	VFs	1	1	1
USA	icaR	VFs	1	1	1
USA	isdA	VFs	1	1	1
USA	isdB	VFs	1	1	1
USA	isdC	VFs	1	1	1
USA	isdD	VFs	1	1	1
USA	isdE	VFs	1	1	1
USA	isdF	VFs	1	1	1
USA	isdG	VFs	1	1	1
USA	lip	VFs	0.998080614203455	1	1
USA	lukF-PV	VFs	0.742802303262956	0.78169014084507	0.229925889346818
USA	lukS-PV	VFs	0.186180422264875	0.183098591549296	1
USA	map	VFs	0.980806142034549	0.97887323943662	1
USA	sak	VFs	0.892514395393474	0.873239436619718	0.418819387123642
USA	sbi	VFs	1	0.996478873239437	0.352795031055901
USA	scn	VFs	0.944337811900192	0.950704225352113	0.745893431314334
USA	sdrC	VFs	0.975047984644914	0.975352112676056	1
USA	sdrD	VFs	0.719769673704415	0.72887323943662	0.805167124591039
USA	sdrE	VFs	0.882917466410749	0.894366197183099	0.726897610431159
USA	sea	VFs	0.182341650671785	0.221830985915493	0.193756398546171
USA	seb	VFs	0.0556621880998081	0.0563380281690141	1
USA	sec	VFs	0.0863723608445298	0.109154929577465	0.313619747383982
USA	sed	VFs	0.120921305182342	0.0915492957746479	0.239639444187218
USA	seh	VFs	0.0287907869481766	0.0246478873239437	0.823951554067243
USA	selk	VFs	0.230326295585413	0.225352112676056	0.930060725330018
USA	sell	VFs	0.0863723608445298	0.112676056338028	0.258944013195168
USA	selq	VFs	0.230326295585413	0.225352112676056	0.930060725330018
USA	spa	VFs	0.771593090211132	0.830985915492958	0.0558819886506254
USA	srtB	VFs	1	1	1
USA	sspA	VFs	1	1	1
USA	sspB	VFs	0.998080614203455	1	1
USA	sspC	VFs	1	1	1
USA	tsst-1	VFs	0.120921305182342	0.073943661971831	0.040246571344011
USA	vWbp	VFs	0.556621880998081	0.563380281690141	0.882017227300699

## Sheet: Table_S2
Table S2: Association tests between S. aureus ST/CC, spa type, and predicted antimicrobial resistance genes (ARGs) and virulence factors (VFs) in both PTUH and DHMC hospitals across the pre-pandemic, pandemic, and post-pandemic periods using Chi-square and post-hoc tests.
							posthoc_bonferroni_pvalue
Location	Item	Description	pre_COVID_freq	COVID_freq	post_COVID_freq	Chi-square_pvalue	pre_COVID_vs_COVID_pvalue	COVID_vs_post_COVID_pvalue	pre_COVID_vs_post_COVID_pvalue
Spain	ant(4')-Ia__KANAMYCIN_TOBRAMYCIN	Acquired_ARGs	0.079136690647482	0.116666666666667	0.0928571428571429	0.69900022193838
USA	ant(4')-Ia__KANAMYCIN_TOBRAMYCIN	Acquired_ARGs	0.0863723608445298	0.0588235294117647	0.0606060606060606	0.402387327809584
Spain	ant(6)-Ia__STREPTOMYCIN	Acquired_ARGs	0.00719424460431655	0	0	0.485996947888266
Spain	ant(9)-Ia__SPECTINOMYCIN	Acquired_ARGs	0.0575539568345324	0.116666666666667	0.0357142857142857	0.083466574021247
USA	ant(9)-Ia__SPECTINOMYCIN	Acquired_ARGs	0.18426103646833	0.176470588235294	0.139393939393939	0.41431844773146
Spain	aph(2'')-Ih__AMIKACIN_GENTAMICIN_KANAMYCIN_TOBRAMYCIN	Acquired_ARGs	0.0287769784172662	0.0166666666666667	0.0714285714285714	0.115801937406977
USA	aph(2'')-Ih__AMIKACIN_GENTAMICIN_KANAMYCIN_TOBRAMYCIN	Acquired_ARGs	0.00383877159309021	0	0	0.578993956746365
Spain	aph(3')-IIIa__AMIKACIN_KANAMYCIN	Acquired_ARGs	0.0503597122302158	0.1	0.0857142857142857	0.365688635705815
USA	aph(3')-IIIa__AMIKACIN_KANAMYCIN	Acquired_ARGs	0.255278310940499	0.235294117647059	0.272727272727273	0.774228896791476
Spain	blaI_of_Z__BETA-LACTAM	Acquired_ARGs	0.841726618705036	0.783333333333333	0.835714285714286	0.581139807616738
USA	blaI_of_Z__BETA-LACTAM	Acquired_ARGs	0.827255278310941	0.722689075630252	0.751515151515152	0.0106075811182362	0.0270030095581048	1	0.0929976821690914
Spain	blaPC1__BETA-LACTAM	Acquired_ARGs	0.23021582733813	0.233333333333333	0.214285714285714	0.93387848702604
USA	blaPC1__BETA-LACTAM	Acquired_ARGs	0.126679462571977	0.100840336134454	0.0909090909090909	0.393765948084582
Spain	blaR1__BETA-LACTAM	Acquired_ARGs	0.841726618705036	0.783333333333333	0.828571428571429	0.604888899191699
USA	blaR1__BETA-LACTAM	Acquired_ARGs	0.81957773512476	0.714285714285714	0.745454545454546	0.0123388315164007	0.0287239764360953	1	0.112230533935161
Spain	blaR1-2__BETA-LACTAM	Acquired_ARGs	0	0	0.00714285714285714	0.490261189203484
USA	blaR1-2__BETA-LACTAM	Acquired_ARGs	0.00383877159309021	0	0.00606060606060606	0.708584835479267
Spain	blaZ__BETA-LACTAM	Acquired_ARGs	0.62589928057554	0.566666666666667	0.621428571428571	0.710957937935043
USA	blaZ__BETA-LACTAM	Acquired_ARGs	0.696737044145873	0.613445378151261	0.654545454545455	0.174270679371294
Spain	bleO__BLEOMYCIN	Acquired_ARGs	0.0503597122302158	0.116666666666667	0.0785714285714286	0.249226890124216
USA	bleO__BLEOMYCIN	Acquired_ARGs	0.0786948176583493	0.0588235294117647	0.0606060606060606	0.613041219634366
Spain	catA7__CHLORAMPHENICOL	Acquired_ARGs	0.0215827338129496	0	0	0.113319538185405
Spain	dfrC__TRIMETHOPRIM	Acquired_ARGs	0	0	0.0142857142857143	0.239341386868316
USA	dfrC__TRIMETHOPRIM	Acquired_ARGs	0.00575815738963532	0.0168067226890756	0.0121212121212121	0.43727736249044
Spain	dfrG__TRIMETHOPRIM	Acquired_ARGs	0.0359712230215827	0	0.0142857142857143	0.206069876207849
USA	dfrG__TRIMETHOPRIM	Acquired_ARGs	0.0479846449136276	0.0588235294117647	0.0606060606060606	0.767767497329347
Spain	erm(A)__MACROLIDE	Acquired_ARGs	0.0575539568345324	0.116666666666667	0.0428571428571429	0.134270164848823
USA	erm(A)__MACROLIDE	Acquired_ARGs	0.18426103646833	0.176470588235294	0.139393939393939	0.41431844773146
Spain	erm(B)__MACROLIDE	Acquired_ARGs	0.00719424460431655	0	0.00714285714285714	0.805456767712411
Spain	erm(C)__MACROLIDE	Acquired_ARGs	0.0287769784172662	0.0333333333333333	0.0571428571428571	0.464336281182968
USA	erm(C)__MACROLIDE	Acquired_ARGs	0.0690978886756238	0.092436974789916	0.0484848484848485	0.347827278062935
Spain	erm(T)__MACROLIDE	Acquired_ARGs	0.0647482014388489	0.116666666666667	0.0928571428571429	0.447743203522423
USA	erm(T)__MACROLIDE	Acquired_ARGs	0.017274472168906	0.0168067226890756	0.0181818181818182	0.995594904926898
Spain	fexA__CHLORAMPHENICOL_FLORFENICOL	Acquired_ARGs	0	0.0166666666666667	0.00714285714285714	0.359192135217874
Spain	fosB-Saur__FOSFOMYCIN	Acquired_ARGs	0.654676258992806	0.55	0.571428571428571	0.242634870897059
USA	fosB-Saur__FOSFOMYCIN	Acquired_ARGs	0.773512476007678	0.789915966386555	0.733333333333333	0.46748267373218
Spain	fosD__FOSFOMYCIN	Acquired_ARGs	0.0143884892086331	0	0	0.235183766905514
Spain	fusB__FUSIDIC_ACID	Acquired_ARGs	0	0	0.00714285714285714	0.490261189203484
Spain	fusC__FUSIDIC_ACID	Acquired_ARGs	0.00719424460431655	0	0	0.485996947888266
USA	fusC__FUSIDIC_ACID	Acquired_ARGs	0.00191938579654511	0	0	0.761175158226109
Spain	lnu(A)__LINCOSAMIDE	Acquired_ARGs	0	0	0.0142857142857143	0.239341386868316
USA	lnu(A)__LINCOSAMIDE	Acquired_ARGs	0.00191938579654511	0	0	0.761175158226109
Spain	lnu(G)__LINCOSAMIDE	Acquired_ARGs	0	0.0166666666666667	0	0.0971131293377257
USA	lnu(G)__LINCOSAMIDE	Acquired_ARGs	0.00191938579654511	0	0	0.761175158226109
Spain	mecA__METHICILLIN	Acquired_ARGs	0.0863309352517986	0.166666666666667	0.178571428571429	0.0655862679378295
USA	mecA__METHICILLIN	Acquired_ARGs	0.316698656429942	0.260504201680672	0.272727272727273	0.339382885989449
USA	mecI_of_mecA__METHICILLIN	Acquired_ARGs	0.0978886756238004	0.0756302521008403	0.0484848484848485	0.128989513266568
USA	mecR1__METHICILLIN	Acquired_ARGs	0.0978886756238004	0.0756302521008403	0.0484848484848485	0.128989513266568
Spain	mph(C)__MACROLIDE	Acquired_ARGs	0.0503597122302158	0.15	0.114285714285714	0.0505110970387399
USA	mph(C)__MACROLIDE	Acquired_ARGs	0.287907869481766	0.243697478991597	0.260606060606061	0.552341373304822
Spain	msr(A)__MACROLIDE	Acquired_ARGs	0.0503597122302158	0.15	0.128571428571429	0.0346604795514546	0.0530415110164806	1	0.0665945616371683
USA	msr(A)__MACROLIDE	Acquired_ARGs	0.276391554702495	0.252100840336134	0.272727272727273	0.865408588431333
Spain	mupA__MUPIROCIN	Acquired_ARGs	0.0287769784172662	0.0166666666666667	0.0571428571428571	0.293588591146128
USA	mupA__MUPIROCIN	Acquired_ARGs	0.00575815738963532	0.0168067226890756	0.0242424242424242	0.118078410148113
Spain	sat4__STREPTOTHRICIN	Acquired_ARGs	0.0503597122302158	0.1	0.0785714285714286	0.408810385444791
USA	sat4__STREPTOTHRICIN	Acquired_ARGs	0.211132437619962	0.201680672268908	0.23030303030303	0.821405419746984
Spain	tet(K)__TETRACYCLINE	Acquired_ARGs	0.0215827338129496	0.0333333333333333	0.0285714285714286	0.877363010408522
USA	tet(K)__TETRACYCLINE	Acquired_ARGs	0.0287907869481766	0.0252100840336134	0.0363636363636364	0.839134347621149
Spain	tet(L)__TETRACYCLINE	Acquired_ARGs	0	0.0166666666666667	0	0.0971131293377257
Spain	tet(M)__TETRACYCLINE	Acquired_ARGs	0	0.0166666666666667	0	0.0971131293377257
USA	tet(M)__TETRACYCLINE	Acquired_ARGs	0.0153550863723608	0.00840336134453782	0	0.250321231454607
USA	vga(A)__LINCOSAMIDE	Acquired_ARGs	0	0.0252100840336134	0.0121212121212121	0.0037938502217222	0.0188901138019339	1	0.172756485284416
Spain	CC1	CC	0.0503597122302158	0.05	0.0214285714285714	0.396234552929642
USA	CC1	CC	0.0441458733205374	0.0672268907563025	0.0545454545454545	0.54975860932
Spain	CC121	CC	0.0359712230215827	0	0.0214285714285714	0.300863218155525
USA	CC121	CC	0.00383877159309021	0	0.00606060606060606	0.708584835479267
Spain	CC15	CC	0.100719424460432	0	0.05	0.0192344893355305	0.0195377524825892	0.315419764398606	0.325107480398751
USA	CC15	CC	0.0441458733205374	0.0756302521008403	0.0484848484848485	0.360599191798535
Spain	CC22	CC	0.0647482014388489	0.0666666666666667	0.1	0.509157855543836
USA	CC22	CC	0.00191938579654511	0	0	0.761175158226109
Spain	CC30	CC	0.201438848920863	0.2	0.192857142857143	0.982675554599565
USA	CC30	CC	0.119001919385797	0.100840336134454	0.0848484848484849	0.448362129670124
Spain	CC45	CC	0.100719424460432	0.166666666666667	0.15	0.332845575908336
USA	CC45	CC	0.0786948176583493	0.0672268907563025	0.0666666666666667	0.830718029814166
Spain	CC5	CC	0.165467625899281	0.2	0.192857142857143	0.781556433535945
USA	CC5	CC	0.245681381957774	0.226890756302521	0.2	0.473451938716369
Spain	CC8	CC	0.0935251798561151	0.0833333333333333	0.1	0.933063956474442
USA	CC8	CC	0.332053742802303	0.352941176470588	0.363636363636364	0.727822886388536
Spain	CC97	CC	0.00719424460431655	0	0.0142857142857143	0.591312768727372
USA	CC97	CC	0.0345489443378119	0.0336134453781513	0.096969696969697	0.00329696082747088	1	0.173549698583876	0.00385241024171198
USA	dfrB_F99Y__Trimethoprim	Point_mutations_ARGs	0.00383877159309021	0	0	0.578993956746365
Spain	grlA_E84G__Ciprofloxacin	Point_mutations_ARGs	0.00719424460431655	0	0	0.485996947888266
USA	grlA_E84G__Ciprofloxacin	Point_mutations_ARGs	0.120921305182342	0.0672268907563025	0.0606060606060606	0.034075495125864	0.277255787105385	1	0.0856668772788219
Spain	grlA_E84K__Ciprofloxacin	Point_mutations_ARGs	0.0143884892086331	0	0.00714285714285714	0.586139111351655
USA	grlA_E84K__Ciprofloxacin	Point_mutations_ARGs	0.0115163147792706	0.0252100840336134	0	0.13603175419895
Spain	grlA_I45M__Ciprofloxacin	Point_mutations_ARGs	0.100719424460432	0.166666666666667	0.128571428571429	0.421627689557741
USA	grlA_I45M__Ciprofloxacin	Point_mutations_ARGs	0.0786948176583493	0.0672268907563025	0.0666666666666667	0.830718029814166
Spain	grlA_S80F__Ciprofloxacin	Point_mutations_ARGs	0.0719424460431655	0.133333333333333	0.142857142857143	0.145539496319488
USA	grlA_S80F__Ciprofloxacin	Point_mutations_ARGs	0.0345489443378119	0.0588235294117647	0.0363636363636364	0.456690826134191
Spain	grlA_S80Y__Ciprofloxacin	Point_mutations_ARGs	0.0359712230215827	0.05	0.0642857142857143	0.555996534490802
USA	grlA_S80Y__Ciprofloxacin	Point_mutations_ARGs	0.214971209213052	0.176470588235294	0.151515151515152	0.169836406190918
Spain	grlB_D432N__Ciprofloxacin	Point_mutations_ARGs	0.0215827338129496	0.0166666666666667	0.0428571428571429	0.467198117931334
USA	grlB_D432V__Ciprofloxacin	Point_mutations_ARGs	0.00191938579654511	0	0.00606060606060606	0.544720404688286
Spain	gyrA_E88K__Ciprofloxacin	Point_mutations_ARGs	0.00719424460431655	0	0	0.485996947888266
USA	gyrA_E88K__Ciprofloxacin	Point_mutations_ARGs	0.0153550863723608	0.0168067226890756	0.00606060606060606	0.635877849109535
Spain	gyrA_S84A__Ciprofloxacin	Point_mutations_ARGs	0	0	0.00714285714285714	0.490261189203484
Spain	gyrA_S84L__Ciprofloxacin	Point_mutations_ARGs	0.0935251798561151	0.166666666666667	0.178571428571429	0.103948173811604
USA	gyrA_S84L__Ciprofloxacin	Point_mutations_ARGs	0.236084452975048	0.210084033613445	0.163636363636364	0.141574993686828
Spain	gyrA_S85P__Ciprofloxacin	Point_mutations_ARGs	0	0.0166666666666667	0.0142857142857143	0.344596701393428
USA	gyrA_S85P__Ciprofloxacin	Point_mutations_ARGs	0.00575815738963532	0.0252100840336134	0.00606060606060606	0.10973120843446
Spain	ileS_V588F__Mupirocin	Point_mutations_ARGs	0	0	0.00714285714285714	0.490261189203484
USA	ileS_V588F__Mupirocin	Point_mutations_ARGs	0.0115163147792706	0.00840336134453782	0.00606060606060606	0.813625063169952
USA	rpoB_A477T__Rifampicin	Point_mutations_ARGs	0.00191938579654511	0	0	0.761175158226109
Spain	rpoB_S464P__Rifampicin	Point_mutations_ARGs	0.00719424460431655	0	0	0.485996947888266
USA	rpoB_S464P__Rifampicin	Point_mutations_ARGs	0.00191938579654511	0	0	0.761175158226109
USA	rpoB_S486L__Rifampicin	Point_mutations_ARGs	0	0	0.00606060606060606	0.143444637314396
Spain	02-12-23-02	spa_type	0	0	0.00714285714285714	0.490261189203484
Spain	02-16-02-16	spa_type	0	0.0166666666666667	0	0.0971131293377257
Spain	02-25-02-25	spa_type	0.00719424460431655	0.05	0	0.00894410061226706	0.248183223265305	0.0781635449977159	1
USA	04-12-21-12-17-20-17-12-17	spa_type	0.00191938579654511	0	0	0.761175158226109
Spain	04-33-31-12-16-16-34-16-12-25-22-22-34	spa_type	0.00719424460431655	0	0	0.485996947888266
USA	07-16-34-33-13-34	spa_type	0	0	0.00606060606060606	0.143444637314396
Spain	07-23-12-12-12-23-02-02-12-23	spa_type	0.00719424460431655	0	0	0.485996947888266
USA	07-23-34-13-12-12-23-02-12-23	spa_type	0.00191938579654511	0	0	0.761175158226109
Spain	08-16-02-16-13-13-17-17-17-34-16-34	spa_type	0	0.0166666666666667	0	0.0971131293377257
USA	08-16-16-34-16-02-16-34-13-17-34-16-34	spa_type	0.00191938579654511	0	0	0.761175158226109
USA	08-20-17-12-12-17	spa_type	0.00191938579654511	0	0	0.761175158226109
USA	09-02-16-13-13-16-13-16-34	spa_type	0	0	0.00606060606060606	0.143444637314396
USA	09-02-16-13-13-17-34-17-34-16-16-34	spa_type	0.00191938579654511	0	0	0.761175158226109
Spain	09-02-16-34-17-51-34-34	spa_type	0	0.0166666666666667	0	0.0971131293377257
Spain	09-02-16-xx-13-17-34-452-34	spa_type	0	0	0.00714285714285714	0.490261189203484
USA	09-13-16-17-34-16-34	spa_type	0	0	0.00606060606060606	0.143444637314396
Spain	09-20-16-34-13-17-34-16-34-34	spa_type	0	0	0.00714285714285714	0.490261189203484
USA	09-34-13-13-16-34	spa_type	0.00191938579654511	0	0	0.761175158226109
Spain	11-19-12-21-17-34-24-204-22-25	spa_type	0.00719424460431655	0	0	0.485996947888266
USA	11-19-12-21-17-34-24-34-02-25	spa_type	0	0	0.00606060606060606	0.143444637314396
USA	11-19-12-21-17-34-24-34-22-65	spa_type	0.00191938579654511	0	0	0.761175158226109
USA	11-19-12-34-16	spa_type	0.00191938579654511	0	0	0.761175158226109
USA	11-19-21-17-34-24-34-22	spa_type	0	0.00840336134453782	0	0.0558024246922694
USA	12-16-02-16-02-25-17-24-24	spa_type	0.00191938579654511	0	0	0.761175158226109
USA	14-12-21-12-17-20-17	spa_type	0.00191938579654511	0	0	0.761175158226109
Spain	14-12-34-34-12-12-23-20-23-20-23	spa_type	0	0	0.00714285714285714	0.490261189203484
USA	14-21-17-34-34-23	spa_type	0.00191938579654511	0	0	0.761175158226109
Spain	15-02-25-17-153-24	spa_type	0	0.0333333333333333	0	0.00930134338579697	0.269529465509365	0.266834170854271	1
Spain	15-12-16-02-16-02-25-02-24-24-24	spa_type	0	0	0.00714285714285714	0.490261189203484
Spain	15-12-16-16-02-16-02-25-16-24	spa_type	0.00719424460431655	0	0	0.485996947888266
USA	15-12-16-83-02-24	spa_type	0	0	0.00606060606060606	0.143444637314396
USA	15-34-22-34	spa_type	0.00191938579654511	0	0	0.761175158226109
Spain	16-02-16-02	spa_type	0.00719424460431655	0	0	0.485996947888266
USA	16-16-34-16-34-16-34	spa_type	0.00191938579654511	0	0	0.761175158226109
Spain	16-34-16	spa_type	0.00719424460431655	0	0	0.485996947888266
Spain	16-34-16-34	spa_type	0	0.0166666666666667	0	0.0971131293377257
Spain	16-34-34-17-34-16-16-34	spa_type	0	0.0166666666666667	0	0.0971131293377257
USA	17-12-17-17-16	spa_type	0.00191938579654511	0	0	0.761175158226109
Spain	17-17-17	spa_type	0.0215827338129496	0	0	0.113319538185405
Spain	17-17-17-17	spa_type	0	0	0.00714285714285714	0.490261189203484
USA	17-20-17-20-17	spa_type	0	0.00840336134453782	0	0.0558024246922694
USA	17-25-17-24	spa_type	0.00191938579654511	0	0	0.761175158226109
Spain	17-34-17-34-17	spa_type	0	0	0.00714285714285714	0.490261189203484
Spain	17-34-34	spa_type	0.00719424460431655	0	0	0.485996947888266
USA	20-17-12-17-16	spa_type	0.00383877159309021	0	0	0.578993956746365
USA	20-17-12-17-17-16	spa_type	0.00191938579654511	0	0	0.761175158226109
Spain	20-17-20	spa_type	0	0	0.00714285714285714	0.490261189203484
Spain	20-17-20-17	spa_type	0	0	0.00714285714285714	0.490261189203484
USA	23-05-17-25-16-28	spa_type	0.00191938579654511	0	0	0.761175158226109
USA	23-17-34-17-13-17-17	spa_type	0.00191938579654511	0	0	0.761175158226109
USA	23-17-34-17-16	spa_type	0.00383877159309021	0	0	0.578993956746365
USA	23-17-34-17-20-17-12	spa_type	0.00191938579654511	0	0	0.761175158226109
USA	23-17-34-17-20-17-12-17-17	spa_type	0.00191938579654511	0	0	0.761175158226109
Spain	24-24-24	spa_type	0.00719424460431655	0	0	0.485996947888266
USA	24-24-24-24	spa_type	0	0	0.00606060606060606	0.143444637314396
Spain	25-02-25	spa_type	0.0431654676258993	0.0333333333333333	0	0.0513033855992796
Spain	25-02-25-34-25	spa_type	0.00719424460431655	0	0	0.485996947888266
Spain	26-17-20-17-12-12-17	spa_type	0.0143884892086331	0	0	0.235183766905514
USA	26-23-17-16-16-16	spa_type	0.00191938579654511	0	0	0.761175158226109
USA	26-23-23-17-13-17-20-17-12-16	spa_type	0.00383877159309021	0	0	0.578993956746365
Spain	29-17-25-17-25-16-28	spa_type	0	0	0.00714285714285714	0.490261189203484
Spain	29-17-31-29-17	spa_type	0	0	0.00714285714285714	0.490261189203484
USA	34-16-34	spa_type	0.00191938579654511	0	0	0.761175158226109
Spain	34-17-34-17	spa_type	0	0	0.0142857142857143	0.239341386868316
USA	34-24-34-24-34	spa_type	0	0.00840336134453782	0	0.0558024246922694
Spain	34-34	spa_type	0.00719424460431655	0	0	0.485996947888266
Spain	34-34-13-17-34	spa_type	0.00719424460431655	0	0	0.485996947888266
Spain	34-34-16-34	spa_type	0.00719424460431655	0	0	0.485996947888266
Spain	34-34-17-34	spa_type	0.00719424460431655	0	0	0.485996947888266
Spain	50-50	spa_type	0.00719424460431655	0	0	0.485996947888266
USA	699-19-12-34-16	spa_type	0.00191938579654511	0	0	0.761175158226109
Spain	t002	spa_type	0.0647482014388489	0.0666666666666667	0.0642857142857143	0.997997443641285
USA	t002	spa_type	0.128598848368522	0.0840336134453782	0.109090909090909	0.36656658106842
USA	t003	spa_type	0.00191938579654511	0	0.00606060606060606	0.544720404688286
USA	t004	spa_type	0.00383877159309021	0	0	0.578993956746365
Spain	t005	spa_type	0.0287769784172662	0.0166666666666667	0.0214285714285714	0.854063090773116
Spain	t008	spa_type	0.0575539568345324	0.0166666666666667	0.0714285714285714	0.302583375609593
USA	t008	spa_type	0.178502879078695	0.176470588235294	0.181818181818182	0.992575011134288
USA	t010	spa_type	0.00383877159309021	0.00840336134453782	0.00606060606060606	0.795226716009409
Spain	t012	spa_type	0.079136690647482	0.1	0.0714285714285714	0.791139184817065
USA	t012	spa_type	0.0441458733205374	0.0168067226890756	0.0181818181818182	0.145126547393094
Spain	t015	spa_type	0.0215827338129496	0.0166666666666667	0.0142857142857143	0.896691999748603
USA	t015	spa_type	0.00383877159309021	0	0	0.578993956746365
Spain	t017	spa_type	0	0	0.00714285714285714	0.490261189203484
Spain	t018	spa_type	0	0	0.0214285714285714	0.11634680533989
USA	t018	spa_type	0.00383877159309021	0.00840336134453782	0.00606060606060606	0.795226716009409
Spain	t021	spa_type	0.00719424460431655	0	0.0285714285714286	0.193516070700373
USA	t021	spa_type	0.00767754318618042	0	0	0.334320427279823
Spain	t024	spa_type	0	0.0166666666666667	0	0.0971131293377257
USA	t024	spa_type	0.00767754318618042	0.0336134453781513	0.0363636363636364	0.01669973414747	0.129673515837418	1	0.0467799019251491
Spain	t026	spa_type	0	0.0166666666666667	0.0214285714285714	0.235172489992732
USA	t026	spa_type	0.00767754318618042	0.00840336134453782	0	0.520641543141456
USA	t029	spa_type	0.00191938579654511	0	0	0.761175158226109
Spain	t034	spa_type	0	0	0.0142857142857143	0.239341386868316
USA	t034	spa_type	0.00383877159309021	0	0	0.578993956746365
Spain	t040	spa_type	0.00719424460431655	0	0	0.485996947888266
Spain	t045	spa_type	0.00719424460431655	0	0	0.485996947888266
USA	t045	spa_type	0.00767754318618042	0	0.0121212121212121	0.500795297274952
Spain	t056	spa_type	0.00719424460431655	0	0	0.485996947888266
USA	t056	spa_type	0.00383877159309021	0	0.00606060606060606	0.708584835479267
USA	t061	spa_type	0.00191938579654511	0	0	0.761175158226109
Spain	t062	spa_type	0.00719424460431655	0	0.00714285714285714	0.805456767712411
USA	t062	spa_type	0.00575815738963532	0	0	0.440116012651093
Spain	t065	spa_type	0	0.0166666666666667	0.0142857142857143	0.344596701393428
USA	t065	spa_type	0.0115163147792706	0	0.0121212121212121	0.495012361591
Spain	t067	spa_type	0.0287769784172662	0.0666666666666667	0.0571428571428571	0.394067275928451
USA	t067	spa_type	0.00383877159309021	0	0	0.578993956746365
USA	t068	spa_type	0.00191938579654511	0.00840336134453782	0	0.339549197476879
Spain	t071	spa_type	0.0143884892086331	0	0	0.235183766905514
USA	t078	spa_type	0.00191938579654511	0	0	0.761175158226109
Spain	t081	spa_type	0.00719424460431655	0	0	0.485996947888266
USA	t081	spa_type	0.00191938579654511	0	0	0.761175158226109
Spain	t084	spa_type	0.0647482014388489	0	0.0357142857142857	0.0989893688593517
USA	t084	spa_type	0.0153550863723608	0.0420168067226891	0.0181818181818182	0.168178420981363
USA	t088	spa_type	0	0.0252100840336134	0.00606060606060606	0.00192813032687603	0.0188901138019339	0.937116448794773	0.721574344023324
Spain	t091	spa_type	0.0143884892086331	0	0.00714285714285714	0.586139111351655
USA	t091	spa_type	0.00383877159309021	0	0	0.578993956746365
Spain	t094	spa_type	0	0	0.00714285714285714	0.490261189203484
USA	t094	spa_type	0.00191938579654511	0	0	0.761175158226109
Spain	t095	spa_type	0.00719424460431655	0	0	0.485996947888266
USA	t096	spa_type	0.00191938579654511	0	0	0.761175158226109
USA	t100	spa_type	0	0	0.00606060606060606	0.143444637314396
Spain	t10225	spa_type	0.00719424460431655	0	0	0.485996947888266
USA	t10275	spa_type	0	0	0.00606060606060606	0.143444637314396
Spain	t1038	spa_type	0.00719424460431655	0	0	0.485996947888266
Spain	t105	spa_type	0	0	0.00714285714285714	0.490261189203484
USA	t1062	spa_type	0.00191938579654511	0	0	0.761175158226109
USA	t10713	spa_type	0.00191938579654511	0	0	0.761175158226109
USA	t1080	spa_type	0.00191938579654511	0	0	0.761175158226109
Spain	t1081	spa_type	0	0	0.0214285714285714	0.11634680533989
USA	t1094	spa_type	0.00191938579654511	0	0	0.761175158226109
Spain	t1107	spa_type	0.00719424460431655	0	0	0.485996947888266
Spain	t111	spa_type	0	0.0166666666666667	0	0.0971131293377257
USA	t111	spa_type	0.00383877159309021	0	0	0.578993956746365
USA	t1141	spa_type	0.00191938579654511	0	0	0.761175158226109
Spain	t1149	spa_type	0.00719424460431655	0	0	0.485996947888266
USA	t1170	spa_type	0.00191938579654511	0	0	0.761175158226109
USA	t118	spa_type	0	0	0.00606060606060606	0.143444637314396
Spain	t1184	spa_type	0.00719424460431655	0.0333333333333333	0.0142857142857143	0.372687858559048
USA	t1188	spa_type	0.00191938579654511	0	0	0.761175158226109
USA	t1200	spa_type	0.00383877159309021	0	0	0.578993956746365
Spain	t1202	spa_type	0.00719424460431655	0	0	0.485996947888266
USA	t121	spa_type	0.00191938579654511	0	0	0.761175158226109
USA	t122	spa_type	0.00191938579654511	0	0.00606060606060606	0.544720404688286
Spain	t12215	spa_type	0	0	0.00714285714285714	0.490261189203484
Spain	t1234	spa_type	0.00719424460431655	0	0	0.485996947888266
USA	t1236	spa_type	0	0	0.00606060606060606	0.143444637314396
Spain	t1239	spa_type	0	0	0.00714285714285714	0.490261189203484
Spain	t12434	spa_type	0	0.0166666666666667	0	0.0971131293377257
Spain	t1250	spa_type	0	0	0.00714285714285714	0.490261189203484
USA	t126	spa_type	0.00383877159309021	0.00840336134453782	0.00606060606060606	0.795226716009409
Spain	t127	spa_type	0.00719424460431655	0	0	0.485996947888266
USA	t127	spa_type	0.00767754318618042	0	0.00606060606060606	0.629441102695582
USA	t128	spa_type	0.00383877159309021	0	0	0.578993956746365
USA	t12980	spa_type	0.00191938579654511	0	0	0.761175158226109
USA	t1305	spa_type	0.00383877159309021	0.00840336134453782	0	0.516861199172741
USA	t1306	spa_type	0.00191938579654511	0	0	0.761175158226109
USA	t131	spa_type	0	0	0.00606060606060606	0.143444637314396
USA	t132	spa_type	0.00191938579654511	0	0	0.761175158226109
Spain	t1321	spa_type	0	0	0.00714285714285714	0.490261189203484
Spain	t13255	spa_type	0	0.0166666666666667	0	0.0971131293377257
Spain	t13274	spa_type	0.00719424460431655	0	0	0.485996947888266
USA	t13311	spa_type	0	0.00840336134453782	0	0.0558024246922694
USA	t1337	spa_type	0	0.00840336134453782	0	0.0558024246922694
USA	t1340	spa_type	0.00383877159309021	0	0	0.578993956746365
Spain	t135	spa_type	0.00719424460431655	0	0	0.485996947888266
USA	t1354	spa_type	0.00191938579654511	0	0.00606060606060606	0.544720404688286
Spain	t136	spa_type	0.00719424460431655	0	0	0.485996947888266
Spain	t13748	spa_type	0	0	0.00714285714285714	0.490261189203484
USA	t1399	spa_type	0.00191938579654511	0.0168067226890756	0	0.0376454411571567	0.271242659720076	0.524137759418703	1
USA	t14027	spa_type	0.00191938579654511	0	0	0.761175158226109
Spain	t1406	spa_type	0.00719424460431655	0	0	0.485996947888266
USA	t1414	spa_type	0.00191938579654511	0	0	0.761175158226109
USA	t14225	spa_type	0.00191938579654511	0	0	0.761175158226109
Spain	t1451	spa_type	0.0503597122302158	0.1	0.05	0.331551887565093
USA	t1451	spa_type	0.00959692898272553	0.00840336134453782	0.0121212121212121	0.944322202506133
Spain	t1456	spa_type	0.00719424460431655	0	0	0.485996947888266
Spain	t1476	spa_type	0	0	0.00714285714285714	0.490261189203484
Spain	t148	spa_type	0.0215827338129496	0	0	0.113319538185405
USA	t148	spa_type	0.036468330134357	0.0588235294117647	0.0181818181818182	0.192358043102644
Spain	t1487	spa_type	0.00719424460431655	0	0	0.485996947888266
USA	t1492	spa_type	0.00191938579654511	0	0	0.761175158226109
Spain	t1509	spa_type	0.00719424460431655	0	0	0.485996947888266
Spain	t15183	spa_type	0	0	0.00714285714285714	0.490261189203484
USA	t15189	spa_type	0	0	0.00606060606060606	0.143444637314396
USA	t1577	spa_type	0	0	0.00606060606060606	0.143444637314396
Spain	t159	spa_type	0.00719424460431655	0	0	0.485996947888266
USA	t159	spa_type	0.00191938579654511	0	0	0.761175158226109
Spain	t1594	spa_type	0	0.0166666666666667	0	0.0971131293377257
Spain	t1597	spa_type	0	0.0166666666666667	0	0.0971131293377257
USA	t160	spa_type	0.00575815738963532	0	0	0.440116012651093
Spain	t16412	spa_type	0	0	0.00714285714285714	0.490261189203484
USA	t1642	spa_type	0	0.00840336134453782	0	0.0558024246922694
USA	t1646	spa_type	0.00191938579654511	0	0	0.761175158226109
Spain	t1654	spa_type	0	0	0.00714285714285714	0.490261189203484
Spain	t166	spa_type	0.0143884892086331	0.0166666666666667	0.00714285714285714	0.793676258930491
USA	t167	spa_type	0	0.00840336134453782	0	0.0558024246922694
USA	t1705	spa_type	0.00191938579654511	0	0	0.761175158226109
Spain	t1710	spa_type	0.00719424460431655	0	0	0.485996947888266
USA	t1749	spa_type	0.00191938579654511	0	0	0.761175158226109
USA	t1767	spa_type	0.00383877159309021	0	0	0.578993956746365
USA	t177	spa_type	0.00383877159309021	0	0	0.578993956746365
USA	t17749	spa_type	0.00191938579654511	0	0	0.761175158226109
USA	t179	spa_type	0.00767754318618042	0	0	0.334320427279823
USA	t1815	spa_type	0.00191938579654511	0	0.00606060606060606	0.544720404688286
USA	t1818	spa_type	0.00383877159309021	0	0	0.578993956746365
Spain	t18469	spa_type	0	0.0166666666666667	0.00714285714285714	0.359192135217874
Spain	t18585	spa_type	0	0	0.00714285714285714	0.490261189203484
USA	t1883	spa_type	0.00191938579654511	0	0	0.761175158226109
Spain	t189	spa_type	0.00719424460431655	0.0166666666666667	0.00714285714285714	0.775722557186632
USA	t189	spa_type	0.017274472168906	0.0336134453781513	0.0242424242424242	0.509399576729368
USA	t1892	spa_type	0.017274472168906	0	0.0121212121212121	0.33596280231253
Spain	t190	spa_type	0.00719424460431655	0.0166666666666667	0	0.357621980216672
USA	t190	spa_type	0.00575815738963532	0	0	0.440116012651093
Spain	t1908	spa_type	0	0	0.00714285714285714	0.490261189203484
USA	t1908	spa_type	0	0	0.00606060606060606	0.143444637314396
USA	t1910	spa_type	0.00191938579654511	0	0	0.761175158226109
Spain	t19126	spa_type	0	0.0166666666666667	0	0.0971131293377257
USA	t19144	spa_type	0	0.00840336134453782	0	0.0558024246922694
USA	t1943	spa_type	0.00191938579654511	0	0	0.761175158226109
USA	t1984	spa_type	0	0	0.00606060606060606	0.143444637314396
Spain	t1985	spa_type	0.00719424460431655	0	0.00714285714285714	0.805456767712411
USA	t20155	spa_type	0	0.00840336134453782	0	0.0558024246922694
USA	t2031	spa_type	0.00383877159309021	0	0	0.578993956746365
USA	t2078	spa_type	0.00191938579654511	0	0.00606060606060606	0.544720404688286
Spain	t209	spa_type	0.0143884892086331	0.05	0	0.0269481384320782	0.487141716861746	0.0781635449977159	0.741935483870968
USA	t209	spa_type	0.00191938579654511	0.00840336134453782	0.00606060606060606	0.4962322409562
USA	t211	spa_type	0.00191938579654511	0	0.00606060606060606	0.544720404688286
USA	t2143	spa_type	0.00191938579654511	0	0	0.761175158226109
USA	t216	spa_type	0.0191938579654511	0.0252100840336134	0.0181818181818182	0.900072433496235
Spain	t2171	spa_type	0.00719424460431655	0	0	0.485996947888266
Spain	t223	spa_type	0.0215827338129496	0.0333333333333333	0.0285714285714286	0.877363010408522
USA	t223	spa_type	0.00191938579654511	0	0	0.761175158226109
USA	t224	spa_type	0.00191938579654511	0	0	0.761175158226109
Spain	t227	spa_type	0.0143884892086331	0	0	0.235183766905514
Spain	t2277	spa_type	0.00719424460431655	0	0	0.485996947888266
USA	t228	spa_type	0.00191938579654511	0	0	0.761175158226109
Spain	t230	spa_type	0.0215827338129496	0.0333333333333333	0.0285714285714286	0.877363010408522
Spain	t233	spa_type	0	0	0.00714285714285714	0.490261189203484
USA	t2339	spa_type	0	0.00840336134453782	0	0.0558024246922694
Spain	t2371	spa_type	0	0	0.00714285714285714	0.490261189203484
USA	t238	spa_type	0.00191938579654511	0	0	0.761175158226109
Spain	t242	spa_type	0	0.0166666666666667	0	0.0971131293377257
USA	t242	spa_type	0	0	0.00606060606060606	0.143444637314396
Spain	t2439	spa_type	0.0143884892086331	0	0	0.235183766905514
Spain	t2523	spa_type	0.0143884892086331	0	0	0.235183766905514
USA	t2524	spa_type	0.00191938579654511	0	0	0.761175158226109
USA	t266	spa_type	0.00191938579654511	0	0.00606060606060606	0.544720404688286
Spain	t267	spa_type	0	0	0.0142857142857143	0.239341386868316
USA	t267	spa_type	0.0153550863723608	0.00840336134453782	0.0424242424242424	0.0591032023163957
Spain	t272	spa_type	0	0	0.00714285714285714	0.490261189203484
Spain	t275	spa_type	0.00719424460431655	0	0	0.485996947888266
USA	t275	spa_type	0	0.00840336134453782	0	0.0558024246922694
USA	t279	spa_type	0.00383877159309021	0.00840336134453782	0	0.516861199172741
USA	t2802	spa_type	0.00191938579654511	0	0	0.761175158226109
USA	t282	spa_type	0.00575815738963532	0	0	0.440116012651093
USA	t284	spa_type	0	0	0.00606060606060606	0.143444637314396
USA	t2848	spa_type	0.00191938579654511	0	0	0.761175158226109
Spain	t2849	spa_type	0	0	0.0142857142857143	0.239341386868316
Spain	t2887	spa_type	0	0	0.00714285714285714	0.490261189203484
USA	t289	spa_type	0.00191938579654511	0	0	0.761175158226109
USA	t2930	spa_type	0.00191938579654511	0	0	0.761175158226109
USA	t2940	spa_type	0.00191938579654511	0	0	0.761175158226109
USA	t3008	spa_type	0	0	0.00606060606060606	0.143444637314396
Spain	t301	spa_type	0	0	0.00714285714285714	0.490261189203484
USA	t3022	spa_type	0.00191938579654511	0	0	0.761175158226109
USA	t304	spa_type	0.00191938579654511	0.00840336134453782	0	0.339549197476879
USA	t306	spa_type	0.00383877159309021	0	0.0181818181818182	0.0800877585938774
USA	t3092	spa_type	0	0	0.00606060606060606	0.143444637314396
Spain	t310	spa_type	0	0	0.00714285714285714	0.490261189203484
USA	t3103	spa_type	0	0.00840336134453782	0	0.0558024246922694
Spain	t314	spa_type	0.00719424460431655	0	0	0.485996947888266
Spain	t316	spa_type	0	0	0.00714285714285714	0.490261189203484
USA	t316	spa_type	0	0	0.00606060606060606	0.143444637314396
USA	t3169	spa_type	0.00383877159309021	0	0	0.578993956746365
USA	t3209	spa_type	0.00191938579654511	0	0	0.761175158226109
Spain	t321	spa_type	0.00719424460431655	0	0	0.485996947888266
Spain	t322	spa_type	0.00719424460431655	0	0	0.485996947888266
USA	t3230	spa_type	0	0.00840336134453782	0	0.0558024246922694
USA	t324	spa_type	0	0.00840336134453782	0	0.0558024246922694
USA	t3240	spa_type	0.00191938579654511	0	0	0.761175158226109
Spain	t3267	spa_type	0	0	0.00714285714285714	0.490261189203484
USA	t331	spa_type	0	0	0.00606060606060606	0.143444637314396
USA	t334	spa_type	0.017274472168906	0.00840336134453782	0.0242424242424242	0.601648857705326
USA	t335	spa_type	0.00191938579654511	0	0	0.761175158226109
USA	t338	spa_type	0.0134357005758157	0.0168067226890756	0.0303030303030303	0.351850836576819
USA	t3385	spa_type	0.00191938579654511	0	0	0.761175158226109
USA	t346	spa_type	0.00383877159309021	0.00840336134453782	0.0121212121212121	0.472040429649886
USA	t3503	spa_type	0	0.00840336134453782	0	0.0558024246922694
Spain	t355	spa_type	0	0.05	0.00714285714285714	0.00896383106378076	0.0793538527895592	0.24480663585579	1
USA	t359	spa_type	0.00959692898272553	0.0252100840336134	0.0242424242424242	0.241728095489981
Spain	t360	spa_type	0.00719424460431655	0	0	0.485996947888266
USA	t362	spa_type	0.00959692898272553	0.00840336134453782	0.00606060606060606	0.912477676873292
Spain	t3625	spa_type	0.00719424460431655	0	0	0.485996947888266
USA	t363	spa_type	0.00383877159309021	0.00840336134453782	0.00606060606060606	0.795226716009409
USA	t364	spa_type	0	0	0.00606060606060606	0.143444637314396
USA	t3729	spa_type	0.00191938579654511	0	0	0.761175158226109
USA	t3732	spa_type	0	0	0.00606060606060606	0.143444637314396
USA	t3736	spa_type	0.00383877159309021	0	0	0.578993956746365
USA	t376	spa_type	0.00191938579654511	0	0	0.761175158226109
Spain	t379	spa_type	0	0	0.00714285714285714	0.490261189203484
USA	t3802	spa_type	0.00191938579654511	0	0	0.761175158226109
USA	t385	spa_type	0.00191938579654511	0	0	0.761175158226109
Spain	t393	spa_type	0.00719424460431655	0	0	0.485996947888266
USA	t396	spa_type	0.00191938579654511	0	0	0.761175158226109
USA	t3992	spa_type	0.00191938579654511	0	0	0.761175158226109
USA	t4038	spa_type	0.00191938579654511	0.00840336134453782	0	0.339549197476879
USA	t4087	spa_type	0.00191938579654511	0	0	0.761175158226109
USA	t4146	spa_type	0	0	0.00606060606060606	0.143444637314396
Spain	t4171	spa_type	0	0	0.00714285714285714	0.490261189203484
USA	t4214	spa_type	0	0	0.00606060606060606	0.143444637314396
USA	t437	spa_type	0.00191938579654511	0	0	0.761175158226109
USA	t4371	spa_type	0	0	0.00606060606060606	0.143444637314396
USA	t4407	spa_type	0	0.00840336134453782	0	0.0558024246922694
USA	t442	spa_type	0.00191938579654511	0	0.00606060606060606	0.544720404688286
USA	t450	spa_type	0.00191938579654511	0	0	0.761175158226109
USA	t4539	spa_type	0.00191938579654511	0	0	0.761175158226109
USA	t4562	spa_type	0	0.00840336134453782	0	0.0558024246922694
Spain	t4584	spa_type	0	0	0.00714285714285714	0.490261189203484
USA	t4600	spa_type	0.00191938579654511	0	0	0.761175158226109
Spain	t474	spa_type	0	0	0.00714285714285714	0.490261189203484
Spain	t4746	spa_type	0.00719424460431655	0	0	0.485996947888266
USA	t4753	spa_type	0	0.0168067226890756	0	0.00309160840261571	0.103007629107981	0.524137759418703	1
USA	t4793	spa_type	0.00191938579654511	0	0	0.761175158226109
USA	t4856	spa_type	0.00383877159309021	0	0	0.578993956746365
Spain	t493	spa_type	0	0	0.00714285714285714	0.490261189203484
USA	t502	spa_type	0.00191938579654511	0	0	0.761175158226109
USA	t518	spa_type	0.00191938579654511	0	0	0.761175158226109
USA	t519	spa_type	0	0	0.00606060606060606	0.143444637314396
USA	t521	spa_type	0.00191938579654511	0	0	0.761175158226109
Spain	t5248	spa_type	0	0	0.00714285714285714	0.490261189203484
USA	t529	spa_type	0.00191938579654511	0	0	0.761175158226109
USA	t5295	spa_type	0.00191938579654511	0	0	0.761175158226109
USA	t535	spa_type	0.00191938579654511	0.00840336134453782	0	0.339549197476879
Spain	t539	spa_type	0	0	0.00714285714285714	0.490261189203484
USA	t543	spa_type	0.00191938579654511	0.00840336134453782	0	0.339549197476879
Spain	t548	spa_type	0	0.0166666666666667	0.00714285714285714	0.359192135217874
USA	t548	spa_type	0.0115163147792706	0.00840336134453782	0.00606060606060606	0.813625063169952
USA	t5497	spa_type	0	0.00840336134453782	0	0.0558024246922694
USA	t5580	spa_type	0.00191938579654511	0	0	0.761175158226109
Spain	t571	spa_type	0	0	0.0214285714285714	0.11634680533989
USA	t571	spa_type	0.00575815738963532	0	0.0121212121212121	0.428539077264606
USA	t574	spa_type	0	0	0.0121212121212121	0.0204770891409376	1	1	0.172756485284416
USA	t5821	spa_type	0.00191938579654511	0	0	0.761175158226109
Spain	t583	spa_type	0	0.0166666666666667	0	0.0971131293377257
Spain	t5845	spa_type	0.00719424460431655	0	0	0.485996947888266
Spain	t591	spa_type	0.0143884892086331	0	0	0.235183766905514
USA	t596	spa_type	0	0	0.0121212121212121	0.0204770891409376	1	1	0.172756485284416
Spain	t620	spa_type	0	0.0166666666666667	0.00714285714285714	0.359192135217874
Spain	t630	spa_type	0.00719424460431655	0.0166666666666667	0	0.357621980216672
USA	t631	spa_type	0.00191938579654511	0	0	0.761175158226109
USA	t6365	spa_type	0	0.00840336134453782	0	0.0558024246922694
USA	t644	spa_type	0	0.00840336134453782	0	0.0558024246922694
Spain	t645	spa_type	0.0143884892086331	0	0	0.235183766905514
USA	t645	spa_type	0.00191938579654511	0	0	0.761175158226109
USA	t648	spa_type	0	0	0.00606060606060606	0.143444637314396
USA	t660	spa_type	0.00191938579654511	0	0	0.761175158226109
USA	t6608	spa_type	0	0.00840336134453782	0	0.0558024246922694
USA	t662	spa_type	0	0.00840336134453782	0	0.0558024246922694
Spain	t665	spa_type	0	0	0.00714285714285714	0.490261189203484
USA	t665	spa_type	0.00191938579654511	0	0	0.761175158226109
Spain	t668	spa_type	0	0	0.00714285714285714	0.490261189203484
Spain	t6684	spa_type	0.00719424460431655	0	0	0.485996947888266
USA	t6684	spa_type	0.00191938579654511	0	0	0.761175158226109
Spain	t685	spa_type	0	0.0333333333333333	0	0.00930134338579697	0.269529465509365	0.266834170854271	1
USA	t686	spa_type	0.00767754318618042	0	0	0.334320427279823
Spain	t6873	spa_type	0.00719424460431655	0	0	0.485996947888266
Spain	t688	spa_type	0.00719424460431655	0	0.0142857142857143	0.591312768727372
USA	t688	spa_type	0.00575815738963532	0	0	0.440116012651093
USA	t693	spa_type	0	0.00840336134453782	0	0.0558024246922694
Spain	t699	spa_type	0.0143884892086331	0	0	0.235183766905514
Spain	t701	spa_type	0	0	0.00714285714285714	0.490261189203484
USA	t701	spa_type	0.00383877159309021	0.00840336134453782	0	0.516861199172741
USA	t706	spa_type	0	0	0.00606060606060606	0.143444637314396
USA	t711	spa_type	0.00191938579654511	0	0	0.761175158226109
USA	t715	spa_type	0.00191938579654511	0.00840336134453782	0	0.339549197476879
USA	t723	spa_type	0	0	0.00606060606060606	0.143444637314396
Spain	t726	spa_type	0.00719424460431655	0	0	0.485996947888266
USA	t728	spa_type	0.00383877159309021	0	0.0121212121212121	0.295821546205943
Spain	t732	spa_type	0.00719424460431655	0	0	0.485996947888266
Spain	t7540	spa_type	0.00719424460431655	0	0	0.485996947888266
USA	t7600	spa_type	0	0	0.00606060606060606	0.143444637314396
USA	t7713	spa_type	0	0.00840336134453782	0	0.0558024246922694
USA	t774	spa_type	0.00191938579654511	0.00840336134453782	0	0.339549197476879
USA	t777	spa_type	0.00191938579654511	0	0	0.761175158226109
Spain	t7785	spa_type	0	0	0.00714285714285714	0.490261189203484
Spain	t779	spa_type	0.00719424460431655	0	0	0.485996947888266
USA	t779	spa_type	0.00191938579654511	0	0	0.761175158226109
Spain	t780	spa_type	0.00719424460431655	0	0	0.485996947888266
Spain	t790	spa_type	0	0	0.00714285714285714	0.490261189203484
USA	t793	spa_type	0	0	0.0121212121212121	0.0204770891409376	1	1	0.172756485284416
USA	t7954	spa_type	0.00191938579654511	0	0	0.761175158226109
USA	t803	spa_type	0.00191938579654511	0	0	0.761175158226109
USA	t8075	spa_type	0.00191938579654511	0	0	0.761175158226109
Spain	t812	spa_type	0	0	0.00714285714285714	0.490261189203484
Spain	t840	spa_type	0.00719424460431655	0	0	0.485996947888266
USA	t840	spa_type	0.00767754318618042	0	0	0.334320427279823
USA	t844	spa_type	0	0.00840336134453782	0	0.0558024246922694
Spain	t846	spa_type	0	0	0.00714285714285714	0.490261189203484
USA	t8485	spa_type	0	0.00840336134453782	0	0.0558024246922694
USA	t8498	spa_type	0.00191938579654511	0	0	0.761175158226109
USA	t8522	spa_type	0.00191938579654511	0	0	0.761175158226109
USA	t8572	spa_type	0.00191938579654511	0	0	0.761175158226109
USA	t865	spa_type	0	0	0.00606060606060606	0.143444637314396
USA	t880	spa_type	0.00191938579654511	0	0	0.761175158226109
USA	t884	spa_type	0.00767754318618042	0	0	0.334320427279823
USA	t9001	spa_type	0.00191938579654511	0	0	0.761175158226109
Spain	t9023	spa_type	0.00719424460431655	0	0	0.485996947888266
USA	t9035	spa_type	0.00191938579654511	0	0	0.761175158226109
USA	t9110	spa_type	0.00191938579654511	0	0	0.761175158226109
USA	t9184	spa_type	0.00191938579654511	0	0	0.761175158226109
Spain	t922	spa_type	0	0	0.00714285714285714	0.490261189203484
USA	t922	spa_type	0.00575815738963532	0.0252100840336134	0.00606060606060606	0.10973120843446
USA	t930	spa_type	0	0.00840336134453782	0	0.0558024246922694
USA	t936	spa_type	0	0.00840336134453782	0	0.0558024246922694
Spain	t937	spa_type	0.00719424460431655	0.0166666666666667	0	0.357621980216672
USA	t937	spa_type	0.00191938579654511	0	0	0.761175158226109
USA	t955	spa_type	0.00191938579654511	0	0	0.761175158226109
USA	t967	spa_type	0.00191938579654511	0	0	0.761175158226109
USA	t9714	spa_type	0.00191938579654511	0	0	0.761175158226109
USA	t9734	spa_type	0	0	0.00606060606060606	0.143444637314396
USA	t975	spa_type	0.00191938579654511	0	0	0.761175158226109
USA	t9835	spa_type	0.00959692898272553	0.00840336134453782	0.00606060606060606	0.912477676873292
Spain	1	ST	0.00719424460431655	0	0.00714285714285714	0.805456767712411
USA	1	ST	0.0191938579654511	0.0252100840336134	0.00606060606060606	0.413876048287941
Spain	5	ST	0.107913669064748	0.116666666666667	0.1	0.936951005583266
USA	5	ST	0.157389635316699	0.109243697478992	0.145454545454545	0.4082343034446
Spain	6	ST	0.00719424460431655	0	0.0142857142857143	0.591312768727372
USA	6	ST	0.0115163147792706	0.0336134453781513	0	0.0394343633088967	0.287353280721299	0.089770546816469	1
Spain	7	ST	0.0215827338129496	0	0.00714285714285714	0.346844842075484
USA	7	ST	0.00383877159309021	0	0	0.578993956746365
Spain	8	ST	0.0647482014388489	0.05	0.0785714285714286	0.749054609607403
USA	8	ST	0.255278310940499	0.260504201680672	0.309090909090909	0.389716615003978
USA	9	ST	0	0	0.00606060606060606	0.143444637314396
USA	12	ST	0.00575815738963532	0	0	0.440116012651093
Spain	15	ST	0.0575539568345324	0	0.0428571428571429	0.171962066407686
USA	15	ST	0.0345489443378119	0.0588235294117647	0.0303030303030303	0.392278980259679
USA	20	ST	0.00191938579654511	0.00840336134453782	0	0.339549197476879
Spain	22	ST	0.0575539568345324	0.0666666666666667	0.0785714285714286	0.783182579860475
USA	22	ST	0.00191938579654511	0	0	0.761175158226109
Spain	25	ST	0.0143884892086331	0.0166666666666667	0	0.340582536079427
USA	25	ST	0.00959692898272553	0.00840336134453782	0	0.454492902103523
Spain	26	ST	0.0215827338129496	0	0	0.113319538185405
Spain	30	ST	0.115107913669065	0.15	0.15	0.653351193465787
USA	30	ST	0.0921305182341651	0.092436974789916	0.0606060606060606	0.433949173280779
Spain	34	ST	0.0359712230215827	0	0.0142857142857143	0.206069876207849
USA	34	ST	0.00767754318618042	0	0	0.334320427279823
USA	39	ST	0.00191938579654511	0	0.00606060606060606	0.544720404688286
Spain	45	ST	0.0935251798561151	0.1	0.107142857142857	0.930805617461185
USA	45	ST	0.0575815738963532	0.0420168067226891	0.0484848484848485	0.754287311086659
USA	50	ST	0.00191938579654511	0.00840336134453782	0.00606060606060606	0.4962322409562
Spain	59	ST	0	0	0.00714285714285714	0.490261189203484
USA	59	ST	0.0191938579654511	0	0.0121212121212121	0.280830809470382
Spain	72	ST	0.0143884892086331	0.0333333333333333	0	0.126332810794816
USA	72	ST	0.0518234165067179	0.0504201680672269	0.0363636363636364	0.71839346947799
Spain	81	ST	0	0	0.00714285714285714	0.490261189203484
USA	81	ST	0.00191938579654511	0	0.00606060606060606	0.544720404688286
USA	87	ST	0.0115163147792706	0.0252100840336134	0.0121212121212121	0.500450871632763
USA	88	ST	0.00191938579654511	0	0	0.761175158226109
Spain	97	ST	0.00719424460431655	0	0.0142857142857143	0.591312768727372
USA	97	ST	0.0345489443378119	0.0336134453781513	0.096969696969697	0.00329696082747088	1	0.173549698583876	0.00385241024171198
USA	101	ST	0.00191938579654511	0	0.0121212121212121	0.132979312175456
USA	105	ST	0.0518234165067179	0.0504201680672269	0.0363636363636364	0.71839346947799
Spain	106	ST	0.00719424460431655	0	0	0.485996947888266
USA	106	ST	0.00383877159309021	0	0	0.578993956746365
Spain	109	ST	0.0143884892086331	0.0333333333333333	0	0.126332810794816
USA	109	ST	0.00575815738963532	0.00840336134453782	0	0.556133162291893
Spain	121	ST	0.0359712230215827	0	0.0214285714285714	0.300863218155525
USA	121	ST	0.00383877159309021	0	0.00606060606060606	0.708584835479267
Spain	125	ST	0.0287769784172662	0.0666666666666667	0.0428571428571429	0.464336281182969
Spain	146	ST	0	0	0.0142857142857143	0.239341386868316
Spain	152	ST	0	0.05	0	0.000878515694211348	0.0793538527895592	0.0781635449977159	1
Spain	182	ST	0	0	0.00714285714285714	0.490261189203484
USA	182	ST	0	0	0.00606060606060606	0.143444637314396
Spain	188	ST	0.00719424460431655	0.0166666666666667	0.00714285714285714	0.775722557186632
USA	188	ST	0.017274472168906	0.0336134453781513	0.0242424242424242	0.509399576729368
USA	231	ST	0.00575815738963532	0	0	0.440116012651093
USA	256	ST	0.00575815738963532	0	0.00606060606060606	0.70480751965123
Spain	291	ST	0.0143884892086331	0.0166666666666667	0	0.340582536079427
USA	291	ST	0.00191938579654511	0	0	0.761175158226109
USA	333	ST	0	0	0.00606060606060606	0.143444637314396
Spain	398	ST	0.079136690647482	0.116666666666667	0.0857142857142857	0.68568780513873
USA	398	ST	0.0211132437619962	0.0168067226890756	0.0181818181818182	0.940448788538995
Spain	508	ST	0	0.0166666666666667	0	0.0971131293377257
USA	508	ST	0.00191938579654511	0	0	0.761175158226109
Spain	582	ST	0.0143884892086331	0	0	0.235183766905514
USA	582	ST	0.00383877159309021	0.0168067226890756	0	0.114673444666435
USA	632	ST	0.00191938579654511	0	0	0.761175158226109
USA	672	ST	0.00191938579654511	0	0	0.761175158226109
Spain	737	ST	0	0	0.0142857142857143	0.239341386868316
USA	789	ST	0.00191938579654511	0	0	0.761175158226109
USA	840	ST	0	0.00840336134453782	0.00606060606060606	0.147248627647419
Spain	944	ST	0.00719424460431655	0	0	0.485996947888266
Spain	1021	ST	0.00719424460431655	0	0	0.485996947888266
Spain	1155	ST	0	0	0.00714285714285714	0.490261189203484
USA	1159	ST	0.00191938579654511	0	0	0.761175158226109
USA	1181	ST	0.00767754318618042	0.00840336134453782	0.00606060606060606	0.969804837056065
Spain	1232	ST	0	0	0.0142857142857143	0.239341386868316
USA	1472	ST	0.00191938579654511	0	0	0.761175158226109
USA	1478	ST	0.00191938579654511	0	0	0.761175158226109
USA	1635	ST	0	0.00840336134453782	0	0.0558024246922694
Spain	1749	ST	0	0	0.0142857142857143	0.239341386868316
USA	1750	ST	0.00383877159309021	0	0	0.578993956746365
USA	1776	ST	0.00191938579654511	0	0	0.761175158226109
USA	1810	ST	0	0.00840336134453782	0	0.0558024246922694
Spain	1842	ST	0	0.0166666666666667	0	0.0971131293377257
USA	1866	ST	0	0.00840336134453782	0	0.0558024246922694
USA	1892	ST	0.00191938579654511	0	0	0.761175158226109
USA	1970	ST	0.00383877159309021	0	0	0.578993956746365
USA	2021	ST	0	0.00840336134453782	0.00606060606060606	0.147248627647419
Spain	2126	ST	0.00719424460431655	0	0	0.485996947888266
USA	2253	ST	0.00191938579654511	0	0	0.761175158226109
Spain	2625	ST	0	0.0166666666666667	0	0.0971131293377257
Spain	2628	ST	0.00719424460431655	0	0	0.485996947888266
Spain	2867	ST	0	0	0.00714285714285714	0.490261189203484
Spain	2897	ST	0	0	0.00714285714285714	0.490261189203484
Spain	2904	ST	0	0	0.00714285714285714	0.490261189203484
USA	3548	ST	0	0	0.00606060606060606	0.143444637314396
USA	3724	ST	0.00191938579654511	0	0	0.761175158226109
Spain	4080	ST	0	0	0.00714285714285714	0.490261189203484
USA	4092	ST	0	0	0.00606060606060606	0.143444637314396
USA	4730	ST	0	0	0.00606060606060606	0.143444637314396
Spain	5012	ST	0	0	0.00714285714285714	0.490261189203484
Spain	6071	ST	0.00719424460431655	0	0	0.485996947888266
Spain	6176	ST	0	0	0.00714285714285714	0.490261189203484
USA	6400	ST	0.00191938579654511	0	0	0.761175158226109
USA	6401	ST	0.00191938579654511	0	0	0.761175158226109
USA	6402	ST	0.00191938579654511	0	0.00606060606060606	0.544720404688286
USA	6403	ST	0.00191938579654511	0	0	0.761175158226109
USA	6404	ST	0.00191938579654511	0	0	0.761175158226109
USA	6407	ST	0.00191938579654511	0	0	0.761175158226109
USA	6408	ST	0.00191938579654511	0	0	0.761175158226109
USA	6409	ST	0.00191938579654511	0	0	0.761175158226109
USA	6410	ST	0.00191938579654511	0	0	0.761175158226109
USA	6411	ST	0.00191938579654511	0	0	0.761175158226109
USA	6412	ST	0.00191938579654511	0	0	0.761175158226109
USA	6413	ST	0.00191938579654511	0	0	0.761175158226109
USA	6414	ST	0.00191938579654511	0	0	0.761175158226109
USA	6415	ST	0.00191938579654511	0	0	0.761175158226109
USA	6416	ST	0.00191938579654511	0	0	0.761175158226109
USA	6964	ST	0.00191938579654511	0	0	0.761175158226109
Spain	7352	ST	0	0.0166666666666667	0	0.0971131293377257
USA	7771	ST	0.00191938579654511	0	0	0.761175158226109
USA	8567	ST	0	0.00840336134453782	0	0.0558024246922694
USA	8568	ST	0.00191938579654511	0	0	0.761175158226109
USA	8569	ST	0	0.00840336134453782	0	0.0558024246922694
USA	8579	ST	0	0	0.00606060606060606	0.143444637314396
USA	8580	ST	0	0	0.00606060606060606	0.143444637314396
USA	8581	ST	0	0	0.00606060606060606	0.143444637314396
USA	8582	ST	0	0	0.00606060606060606	0.143444637314396
USA	8583	ST	0.00191938579654511	0	0	0.761175158226109
USA	8584	ST	0.00191938579654511	0	0	0.761175158226109
USA	8585	ST	0.00191938579654511	0	0	0.761175158226109
USA	8586	ST	0.00191938579654511	0	0	0.761175158226109
USA	8587	ST	0.00191938579654511	0	0	0.761175158226109
USA	8588	ST	0.00191938579654511	0	0	0.761175158226109
USA	8589	ST	0.00191938579654511	0	0	0.761175158226109
USA	8590	ST	0.00191938579654511	0	0	0.761175158226109
USA	8591	ST	0.00191938579654511	0	0	0.761175158226109
USA	8592	ST	0.00191938579654511	0	0	0.761175158226109
USA	8593	ST	0.00191938579654511	0	0	0.761175158226109
USA	8594	ST	0.00191938579654511	0	0	0.761175158226109
USA	8595	ST	0	0.00840336134453782	0	0.0558024246922694
USA	8596	ST	0	0.0168067226890756	0	0.00309160840261571	0.103007629107981	0.524137759418703	1
USA	8597	ST	0	0.00840336134453782	0	0.0558024246922694
USA	8598	ST	0	0.00840336134453782	0	0.0558024246922694
USA	8599	ST	0	0.00840336134453782	0	0.0558024246922694
USA	8600	ST	0	0	0.00606060606060606	0.143444637314396
USA	8601	ST	0	0	0.00606060606060606	0.143444637314396
USA	8602	ST	0	0	0.00606060606060606	0.143444637314396
USA	8603	ST	0	0	0.00606060606060606	0.143444637314396
USA	8604	ST	0	0	0.00606060606060606	0.143444637314396
Spain	9908	ST	0.00719424460431655	0	0	0.485996947888266
Spain	9939	ST	0.0143884892086331	0	0	0.235183766905514
Spain	9941	ST	0.00719424460431655	0	0	0.485996947888266
Spain	9942	ST	0.00719424460431655	0	0	0.485996947888266
Spain	9943	ST	0	0.0166666666666667	0	0.0971131293377257
Spain	9944	ST	0.00719424460431655	0	0	0.485996947888266
Spain	9945	ST	0.00719424460431655	0	0	0.485996947888266
Spain	9946	ST	0.00719424460431655	0	0	0.485996947888266
Spain	9947	ST	0	0.0166666666666667	0	0.0971131293377257
Spain	9948	ST	0.00719424460431655	0	0	0.485996947888266
Spain	9949	ST	0	0	0.00714285714285714	0.490261189203484
Spain	9950	ST	0	0	0.0142857142857143	0.239341386868316
Spain	9952	ST	0	0	0.00714285714285714	0.490261189203484
Spain	9953	ST	0	0	0.00714285714285714	0.490261189203484
Spain	9966	ST	0	0.0166666666666667	0	0.0971131293377257
Spain	9967	ST	0	0.0166666666666667	0	0.0971131293377257
Spain	9968	ST	0.0287769784172662	0	0	0.0543637116496466
Spain	9969	ST	0.00719424460431655	0	0	0.485996947888266
Spain	9970	ST	0.00719424460431655	0	0	0.485996947888266
Spain	9971	ST	0	0.0166666666666667	0	0.0971131293377257
Spain	9972	ST	0	0	0.00714285714285714	0.490261189203484
Spain	9973	ST	0.00719424460431655	0.0166666666666667	0	0.357621980216672
Spain	9974	ST	0	0	0.00714285714285714	0.490261189203484
Spain	9975	ST	0.00719424460431655	0	0	0.485996947888266
Spain	9976	ST	0.00719424460431655	0	0	0.485996947888266
Spain	9998	ST	0	0	0.00714285714285714	0.490261189203484
Spain	9999	ST	0	0	0.00714285714285714	0.490261189203484
Spain	10000	ST	0	0	0.00714285714285714	0.490261189203484
Spain	10001	ST	0	0	0.00714285714285714	0.490261189203484
Spain	10002	ST	0	0	0.00714285714285714	0.490261189203484
Spain	cap8A	VFs	1	1	0.992857142857143	0.490261189203484
USA	cap8C	VFs	0.998080614203455	1	1	0.761175158226109
USA	cap8F	VFs	0.998080614203455	1	1	0.761175158226109
Spain	cap8G	VFs	1	1	0.992857142857143	0.490261189203484
Spain	cap8H	VFs	0.503597122302158	0.383333333333333	0.471428571428571	0.295306919115978
USA	cap8H	VFs	0.362763915547025	0.369747899159664	0.296969696969697	0.270454312356137
Spain	cap8I	VFs	0.517985611510791	0.383333333333333	0.471428571428571	0.216660149048916
USA	cap8I	VFs	0.36084452975048	0.369747899159664	0.296969696969697	0.284653176101153
Spain	cap8J	VFs	0.517985611510791	0.383333333333333	0.471428571428571	0.216660149048916
USA	cap8J	VFs	0.362763915547025	0.369747899159664	0.296969696969697	0.270454312356137
Spain	cap8K	VFs	0.517985611510791	0.383333333333333	0.471428571428571	0.216660149048916
USA	cap8K	VFs	0.362763915547025	0.369747899159664	0.296969696969697	0.270454312356137
USA	cap8M	VFs	0.998080614203455	1	1	0.761175158226109
Spain	chp	VFs	0.719424460431655	0.833333333333333	0.7	0.136765700013584
USA	chp	VFs	0.750479846449136	0.680672268907563	0.696969696969697	0.175357929965795
Spain	clfA	VFs	0.769784172661871	0.9	0.935714285714286	0.000204241765631992	0.0959280928727061	1	0.000272364327215014
USA	clfA	VFs	0.946257197696737	0.974789915966387	1	0.00540113983605873	0.723167597510798	0.217461410822653	0.00151292654181982
Spain	clfB	VFs	0.539568345323741	0.65	0.842857142857143	2.90964e+07	0.445167861225661	0.00704263206761415	1.23816e+07
USA	clfB	VFs	0.953934740882918	0.983193277310924	0.981818181818182	0.117024971412035
Spain	cna	VFs	0.136690647482014	0.216666666666667	0.157142857142857	0.366062992533048
USA	cna	VFs	0.0921305182341651	0.142857142857143	0.133333333333333	0.138095576651872
Spain	coa	VFs	0.539568345323741	0.516666666666667	0.55	0.910319241063928
USA	coa	VFs	0.406909788867562	0.46218487394958	0.460606060606061	0.329285499273024
Spain	ebp	VFs	0.949640287769784	0.983333333333333	0.942857142857143	0.453276803915348
USA	ebp	VFs	0.984644913627639	1	0.975757575757576	0.248185051598894
Spain	esaA	VFs	0.97841726618705	1	0.992857142857143	0.346844842075484
USA	esaA	VFs	0.998080614203455	0.991596638655462	0.993939393939394	0.496232240956199
Spain	esaB	VFs	0.97841726618705	1	0.992857142857143	0.346844842075484
USA	esaB	VFs	1	0.991596638655462	0.993939393939394	0.147248627647419
Spain	esaC	VFs	0.553956834532374	0.583333333333333	0.528571428571429	0.765215051314396
USA	esaC	VFs	0.761996161228407	0.739495798319328	0.793939393939394	0.541736847872297
Spain	essA	VFs	0.97841726618705	1	0.992857142857143	0.346844842075484
USA	essA	VFs	1	0.983193277310924	0.993939393939394	0.0215531028036501	0.103007629107981	1	0.721574344023324
Spain	essB	VFs	0.97841726618705	1	0.992857142857143	0.346844842075484
USA	essB	VFs	0.998080614203455	0.991596638655462	0.993939393939394	0.496232240956199
Spain	essC	VFs	0.647482014388489	0.6	0.578571428571429	0.489773328837868
USA	essC	VFs	0.81190019193858	0.840336134453782	0.854545454545455	0.404670815476157
Spain	esxA	VFs	0.971223021582734	1	0.978571428571429	0.422451178056032
USA	esxA	VFs	1	0.991596638655462	0.993939393939394	0.147248627647419
Spain	esxB	VFs	0.553956834532374	0.583333333333333	0.528571428571429	0.765215051314396
USA	esxB	VFs	0.761996161228407	0.739495798319328	0.793939393939394	0.541736847872297
Spain	eta	VFs	0.0215827338129496	0.0333333333333333	0.0142857142857143	0.682605306732372
USA	eta	VFs	0.00767754318618042	0	0.0121212121212121	0.500795297274952
Spain	etb	VFs	0.00719424460431655	0	0.0142857142857143	0.591312768727372
USA	etb	VFs	0.00383877159309021	0	0.00606060606060606	0.708584835479267
Spain	fnbA	VFs	0.733812949640288	0.766666666666667	0.75	0.879830399808505
USA	fnbA	VFs	0.836852207293666	0.865546218487395	0.896969696969697	0.150723885808324
Spain	fnbB	VFs	0.589928057553957	0.633333333333333	0.65	0.574660293535489
USA	fnbB	VFs	0.81190019193858	0.848739495798319	0.866666666666667	0.218053345413542
USA	hlb	VFs	0.998080614203455	1	1	0.761175158226109
USA	hld	VFs	1	0.991596638655462	1	0.0558024246922694
USA	hlgA	VFs	0.99616122840691	1	1	0.578993956746365
USA	hlgC	VFs	0.998080614203455	1	1	0.761175158226109
Spain	hly/hla	VFs	1	1	0.992857142857143	0.490261189203484
USA	hly/hla	VFs	0.998080614203455	1	0.987878787878788	0.132979312175456
Spain	hysA	VFs	0.992805755395684	1	1	0.485996947888266
USA	hysA	VFs	1	1	0.993939393939394	0.143444637314396
USA	icaB	VFs	1	1	0.993939393939394	0.143444637314396
Spain	isdB	VFs	0.992805755395684	1	1	0.485996947888266
Spain	lip	VFs	0.992805755395684	1	1	0.485996947888266
USA	lip	VFs	0.998080614203455	1	1	0.761175158226109
Spain	lukF-PV	VFs	0.539568345323741	0.383333333333333	0.435714285714286	0.0753805474037432
USA	lukF-PV	VFs	0.742802303262956	0.781512605042017	0.781818181818182	0.470223608538816
Spain	lukS-PV	VFs	0.0431654676258993	0	0.0357142857142857	0.27688994336747
USA	lukS-PV	VFs	0.186180422264875	0.184873949579832	0.181818181818182	0.992104335337381
Spain	map	VFs	0.942446043165468	0.933333333333333	0.928571428571429	0.89358807301033
USA	map	VFs	0.980806142034549	0.974789915966387	0.981818181818182	0.900072433496235
Spain	sak	VFs	0.741007194244604	0.85	0.742857142857143	0.204695688471254
USA	sak	VFs	0.892514395393474	0.890756302521009	0.860606060606061	0.523220434665436
Spain	sbi	VFs	1	1	0.985714285714286	0.239341386868316
USA	sbi	VFs	1	0.991596638655462	1	0.0558024246922694
Spain	scn	VFs	0.906474820143885	0.966666666666667	0.907142857142857	0.311101351678023
USA	scn	VFs	0.944337811900192	0.974789915966387	0.933333333333333	0.286886194259139
Spain	sdrC	VFs	0.913669064748201	0.85	0.957142857142857	0.0347166403152813	0.539191201367901	0.0251484836399665	0.418305029121559
USA	sdrC	VFs	0.975047984644914	1	0.957575757575758	0.0766583087196324
Spain	sdrD	VFs	0.546762589928058	0.5	0.542857142857143	0.817531248710491
USA	sdrD	VFs	0.719769673704415	0.722689075630252	0.733333333333333	0.944041575017339
Spain	sdrE	VFs	0.920863309352518	0.816666666666667	0.857142857142857	0.0828246407275772
USA	sdrE	VFs	0.882917466410749	0.865546218487395	0.915151515151515	0.379643206911068
Spain	sea	VFs	0.287769784172662	0.383333333333333	0.3	0.387541424838112
USA	sea	VFs	0.182341650671785	0.26890756302521	0.187878787878788	0.0956307734984284
Spain	seb	VFs	0.0575539568345324	0.0333333333333333	0.0357142857142857	0.608952034972522
USA	seb	VFs	0.0556621880998081	0.0672268907563025	0.0484848484848485	0.79383703663085
Spain	sec	VFs	0.100719424460432	0.15	0.0785714285714286	0.304952532664385
USA	sec	VFs	0.0863723608445298	0.117647058823529	0.103030303030303	0.525018008979658
Spain	sed	VFs	0.0431654676258993	0.0333333333333333	0.0214285714285714	0.591105409031033
USA	sed	VFs	0.120921305182342	0.0840336134453782	0.096969696969697	0.421006216868177
Spain	seh	VFs	0.0719424460431655	0.0166666666666667	0.0357142857142857	0.169753638521269
USA	seh	VFs	0.0287907869481766	0.0252100840336134	0.0242424242424242	0.941239627391357
Spain	selk	VFs	0.0359712230215827	0	0.0357142857142857	0.33020811214767
USA	selk	VFs	0.230326295585413	0.210084033613445	0.236363636363636	0.862180192501567
Spain	sell	VFs	0.100719424460432	0.15	0.0785714285714286	0.304952532664385
USA	sell	VFs	0.0863723608445298	0.117647058823529	0.109090909090909	0.465644169269161
Spain	selq	VFs	0.0359712230215827	0	0.0357142857142857	0.33020811214767
USA	selq	VFs	0.230326295585413	0.210084033613445	0.236363636363636	0.862180192501567
Spain	spa	VFs	0.669064748201439	0.75	0.821428571428571	0.0138597510913592	0.767329495032898	0.741479919635712	0.0104530702574264
USA	spa	VFs	0.771593090211132	0.80672268907563	0.848484848484849	0.0964772978242567
Spain	srtB	VFs	1	1	0.992857142857143	0.490261189203484
USA	sspB	VFs	0.998080614203455	1	1	0.761175158226109
Spain	tsst-1	VFs	0.165467625899281	0.183333333333333	0.157142857142857	0.900756378744125
USA	tsst-1	VFs	0.120921305182342	0.0504201680672269	0.0909090909090909	0.0622552244786717
Spain	vWbp	VFs	0.474820143884892	0.483333333333333	0.478571428571429	0.993702197934071
USA	vWbp	VFs	0.556621880998081	0.563025210084034	0.563636363636364	0.98306446164981

## Sheet: Table_S3
Table S3: Annual antibiotic consumption at Parc Taulí University Hospital (2008-2024), expressed as Defined Daily Doses (DDD) per 100 hospital stays.
Antimicrobial Agent	Year
	2008	2009	2010	2011	2012	2013	2014	2015	2016	2017	2018	2019	2020	2021	2022	2023	2024
Tetracyclines	0.335803	0.311023	0.289174	0.521695	0.388281	0.452937	0.357351	0.469662	0.657704	0.365424	0.410604	0.424953	0.260407	0.346761	0.231495	0.417987	0.467111
Penicillins	33.0924	35.3114	32.7571	30.2272	30.8041	29.9914	27.7175	27.9223	27.5006	20.4459	23.066	22.4637	19.3532	21.0448	23.1902	22.0608	20.0122
Cephalosporins	15.4829	16.0459	16.5197	15.2055	14.3516	15.5698	14.7786	14.2717	11.3326	10.8315	10.3313	11.2764	14.0574	13.4053	12.506	13.2066	12.5135
Monobactams	0.237504	0.12202	0.0592957	0.082221	0.0819029	0.0659457	0.145187	0.0117309	0.0213855	0.0477502	0.0511111	0.00597804	0.0266758	0.0277409	0.0501573	0.013351	0.0192139
Carbapenems	3.97455	3.7647	4.27115	3.80861	4.83453	4.47789	4.98587	5.15803	5.89808	4.49236	4.70742	4.28256	4.55119	5.82207	5.87009	5.73851	6.30235
Other cephalosporins and penems	0	0	0	0	0	0	0	0	0.018023	0.255508	0.366124	0.324864	0.165983	0.0736455	0.40741	0.361046	0.478403
Sulfonamides and trimethoprim	1.60419	1.06255	1.50416	1.92562	1.1601	0.818572	1.3108	1.45904	0.902628	1.03519	1.27686	1.56209	1.14627	1.63649	1.63104	1.66493	1.30384
Aminoglycosides	2.83987	3.06628	2.90273	1.96966	2.49855	2.32023	2.12226	1.9977	2.46767	1.81442	1.47082	1.3259	1.13377	1.31923	1.32657	1.51522	1.31632
Quinolones	12.3934	12.7579	13.4928	11.9324	10.4745	10.1423	10.9514	11.069	10.6449	8.77233	9.08422	8.25277	6.60592	6.06865	7.40165	6.65459	6.0131
Azithromycin	1.69082	1.69008	2.31267	1.81575	1.85009	2.13342	2.05598	2.38087	2.3945	2.00887	1.87293	1.81687	4.73718	3.34641	2.42377	2.08629	2.25358

## Sheet: Table_S4
Table S4: Antimicrobial use trends for selected antimicrobial agents at Dartmouth-Hitchcock Medical Center (New Hampshire, USA) from 2017 to 2024 expressed as antimicrobial days / 1000 days present.
Antimicrobial Agent	Route of Administration	Year
		2017	2018	2019	2020	2021	2022	2023	2024
Penicillins
Nafcillin	IV	3.8	4.77	4.47	6.24	4.67	4.4	3.82	3.02
Ampicillin-sulbactam	IV	16.25	18.9	9.69	9.02	13.74	13.18	13.27	14.98
Piperacillin-tazobactam	IV	70.97	67.94	80.59	77.18	83.22	75.67	77.34	89.31
Amoxicillin-clavulanate	PO	9.86	12.89	13.35	13.3	11.81	10.89	10.53	13.25
Cephalosporins
Cefazolin	IV	70.91	64.95	44.85	42.51	41.7	33.03	29.34	29.66
Cephalexin	PO	7.41	7.32	8.93	8.11	8.69	8.28	7.35	5.9
Cefadroxil	PO	0	0	0	0	0	0.26	2.01	2.92
Ceftriaxone	IV	46.01	44.86	52.06	53.28	49.45	57.19	52.49	61.21
Cefepime	IV	19.67	19.32	17.19	24.12	22.18	22.21	22.44	26.29
Ceftaroline	IV	1.99	4.31	3.71	2.58	1.18	1.17	0.73	1.56
Carbapenems
Ertapenem	IV	0.36	0.37	0.29	0.3	0.22	1.76	2.53	2.75
Meropenem	IV	16.04	12.49	11.89	9.45	7.93	6.17	5.28	7.77
Monobactams
Aztreonam	IV	0.28	0.86	0.63	0.17	0.16	0.1	0.27	0.16
Fluoroquinolones
Ciprofloxacin	IV	4.03	3.01	2.41	1.41	1.12	0.8	0.87	1.4
	PO	17.25	13	11.09	9.02	6.43	5.34	5.8	5.71
Levofloxacin	IV	1.74	1.92	1.6	1.23	2.32	1.7	1.61	2.93
	PO	12.66	11.73	9.48	9.74	9.95	11.04	11.95	12.94
Tetracyclines
Doxycycline	IV	3.38	2.35	3.63	3.54	3.25	3.26	2.58	3.9
	PO	13.59	14.72	16.84	14.94	13.39	14.95	13.74	16.99
Minocycline	PO	0.32	0.65	0.9	0.15	0.09	0.25	0.59	1.14
Macrolides
Azithromycin	IV	3.95	3.5	3.59	4.63	3.37	3.54	3.53	3.54
	PO	7.66	8.57	8.48	6.43	5.17	6.65	6.5	7.63
Aminoglycosides
Gentamicin	IV	5.95	4.14	4.96	5.58	5.37	5.09	4.45	3.76
Tobramycin	IV	2.18	3	4.08	1.3	0.97	0.84	0.43	1.33
Other Antibiotics
Clindamycin	IV	6.43	7.75	7.49	5.87	4.79	3.87	3.54	4.09
	PO	1.32	1.41	0.89	0.99	1.24	0.92	0.34	0.36
Daptomycin	IV	4.6	4.38	5.37	5.35	6.76	8.68	9.45	10.18
Linezolid	IV	0.97	1.63	0.8	0.58	0.41	0.65	0.31	1.11
	PO	1.56	1.72	1.18	1.21	1.27	0.65	0.87	1.81
Rifampin	IV	0.03	0.09	0.15	0.04	0.23	0	0.04	0.18
	PO	1.75	1.86	2.27	2.5	2.03	1.07	0.96	1.67
Trimethroprim-sulfamethoxazole	IV	0.47	0.91	0.74	0.67	0.62	0.41	0.47	0.59
	PO	18.26	15.21	15.34	15.11	16.41	13.41	13.08	17.15
Vancomycin	IV	54.44	53.07	51.29	51.09	51.18	48.2	42.83	53.14
Antivirals
Nirmatrelvir/Ritonavir	PO	0	0	0	0	0	0.08	0.05	0.09
Remdesivir	IV	0	0	0	3.03	7.72	4.73	3.51	3.15
